# Supplementary material for: Willingness to use long-acting injectable PrEP among HIV-negative/unknown men who have sex with men in mainland China: A cross-sectional online survey
Source: PLoS One. 2023 Oct 19;18(10):e0293297. doi: 10.1371/journal.pone.0293297 (PMC10586652; doi:10.1371/journal.pone.0293297)
Supplement: S3 File — (XLSX) [file pone.0293297.s004.xlsx]

## Sheet: LAI-PrEP willingness DATA
@2、你的性别：	@3、你是否已满18周岁？	@4、1你的出生年月：	@5、你的民族：	@6、你目前生活的城市：	@7、你的婚姻状况：	@8、你目前的工作学习情况是：	@9、你的文化程度：	@10、近1年内你的月平均收入是：	@11、你认为自己的性倾向是：	@12、你是否做过HIV检测？	@15、你上次HIV检测结果是：	@16、近6个月内，你是否与男性1肛交性行为？	@17、近6个月内，你与多少名男性发生过肛交性行	@18、近6个月你的男性性伴中，据你所知其中多少	@19、近6个月你的男性性伴都是什么类型？	@22、近6个月内，你是否发生过商业性行为？	@24、近6个月内，你是否与女性1性行为？	@26、一直坚持用套	@28、近6个月内，你10使用过Rushpoppers等助性剂	@29、近6个月内，你与多少名男性发生过肛交性行	@30、这一部分有18道与HIV知识相关的描述，请选	@30、2.与HIV感染者共饮一杯水会感染艾滋病毒。	@30、3.男性在达到性高潮之前拔出阴茎，可以防	@30、4.女性与男性发生肛交可以感染艾滋病毒。	@30、5.发生性关系后，通过洗澡或清洗自己的生	@30、6.感染HIV的孕妇都会生下一个艾滋病患儿。	@30、7.感染艾滋病毒后会迅速表现出严重的被感	@30、8.有一种可以防止成年人感染艾滋病毒的疫	@30、9.如果0方是HIV感染者，人们很可能会通过深	@30、10.女性在月经期发生性行为不会感染HIV。	@30、11.有一种女性安全套可以帮助降低女性感染H	@30、12.天然皮肤安全套比乳胶安全套更能抵御HIV	@30、13.正在服用抗生素的人将不会感染HIV。	@30、14.与多个伴侣发生性行为可以增加感染HIV的	@30、15.发生性行为一周后接受HIV检测，可以明确	@30、16.与HIV感染者在同一个热水浴缸或游泳池中	@30、17.口交可以感染艾滋病毒。	@30、18.将凡士林或婴儿油同安全套一起使用可降	@31、下面有10条陈述，请选择最符合你最近一周	@31、2.我感到做什么事情都很吃力。	@31、3.我的睡眠情况不好。	@31、4.我感到高兴。	@31、5.我感到孤单。	@31、6.我觉得人们对我不太友好。	@31、7.我觉得生活很有意思。	@31、8.我感到忧愁。	@31、9.我觉得别人不喜欢我。	@31、10.我没有工作的动力。	@32、你从前10听说过暴露前预防药物（PrEP）？
男	是	1999	1	湖南-株洲	2	1	5	2	1	1	0	1	10	0	非固定性伴（请填写人数）〖10〗	没发生过	0	0	0	3	1	1	1	1	1	1	1	1	1	1	1	1	1	1	1	1	0	1	2	1	1	1	1	1	0	2	1	1	1
男	是	1992	1	江西-南昌	1	1	6	2	1	1	0	1	2	0	非固定性伴（请填写人数）〖2〗	没发生过	0	1	0	1	1	1	1	1	1	1	1	1	1	1	1	1	1	1	1	1	1	1	1	0	1	2	1	1	2	1	1	1	1
男	是	1990	1	广东-深圳	1	1	6	5	1	1	0	1	1	0	非固定性伴（请填写人数）〖1〗	没发生过	0	1	1	1	1	1	1	1	1	1	1	1	1	1	1	1	1	1	1	1	0	1	1	0	1	1	1	2	0	1	1	1	1
男	是	1981	2	广西-南宁	1	1	5	3	1	1	0	1	6	0	非固定性伴（请填写人数）〖6〗	发生过	0	0	1	2	1	1	1	1	1	1	1	1	0	1	1	0	1	1	0	1	1	1	0	0	1	0	1	0	0	0	0	0	0
男	是	1979	1	广东-深圳	1	1	5	5	1	1	0	1	3	0	固定性伴（请填写人数）〖1〗┋非固定性伴（请填写人数）〖2〗	没发生过	0	0	0	1	1	1	0	1	1	1	1	1	0	1	1	1	1	1	0	1	1	1	0	0	0	1	0	0	2	0	0	1	1
男	是	1991	1	辽宁-大连	1	1	5	2	1	1	0	1	1	0	固定性伴（请填写人数）〖1〗	没发生过	0	1	0	1	1	1	1	1	1	1	1	1	1	1	1	1	1	1	0	1	1	1	1	0	0	2	3	0	1	2	3	1	1
男	是	1988	1	广东-广州	2	1	4	5	1	1	0	1	2	0	非固定性伴（请填写人数）〖2〗	没发生过	0	0	0	1	1	1	1	1	1	0	0	1	0	1	1	1	1	1	0	1	1	1	1	2	3	0	0	3	0	3	3	3	0
男	是	1993	1	湖北-武汉	1	1	5	5	2	1	0	1	8	0	非固定性伴（请填写人数）〖8〗	没发生过	0	1	1	2	1	1	1	1	1	0	1	1	0	1	0	0	1	1	1	1	1	1	0	0	1	3	0	0	3	0	1	0	1
男	是	1980	1	浙江-温州	2	1	4	4	2	1	0	1	3	0	固定性伴（请填写人数）〖3〗	没发生过	1	1	1	1	0	1	1	1	1	1	1	1	1	1	1	1	1	1	1	1	1	1	1	0	1	1	1	0	1	1	1	1	1
男	是	1988	1	山东-青岛	1	1	5	2	1	1	0	1	2	0	非固定性伴（请填写人数）〖2〗	没发生过	0	1	1	1	1	0	1	1	1	1	1	0	0	1	0	0	0	1	1	1	1	0	2	2	0	2	0	1	1	2	2	3	1
男	是	1994	1	广东-汕头	1	2	3	2	1	1	0	1	1	0	非固定性伴（请填写人数）〖1〗	没发生过	0	1	1	1	1	1	1	1	1	0	1	0	1	1	1	1	1	1	0	1	1	1	2	2	2	1	2	1	1	2	2	3	1
男	是	1982	1	湖南-湘潭	1	1	4	2	1	1	0	1	2	0	固定性伴（请填写人数）〖3〗	没发生过	1	0	0	1	1	1	1	1	1	0	0	1	0	1	0	0	1	1	0	1	1	1	2	1	3	2	2	2	2	2	2	1	1
男	是	1992	1	广西-南宁	1	1	5	2	1	1	0	1	2	0	固定性伴（请填写人数）〖2〗	没发生过	0	1	0	1	1	1	1	1	0	1	1	1	0	1	1	1	1	1	0	1	0	1	1	0	0	3	1	0	3	1	1	1	1
男	是	1992	1	浙江-杭州	1	1	3	4	2	1	0	1	4	0	非固定性伴（请填写人数）〖：〗	没发生过	0	1	1	1	0	1	1	1	1	0	1	1	0	1	1	1	1	1	1	1	1	1	0	0	0	3	0	0	3	1	1	0	1
男	是	1995	2	广西-南宁	1	1	5	4	1	1	0	1	6	0	非固定性伴（请填写人数）〖6〗	没发生过	0	1	1	2	1	1	1	1	1	1	1	1	0	1	1	1	1	1	1	1	1	1	3	2	3	2	3	3	1	1	2	1	1
男	是	1996	1	河南-郑州	1	1	5	2	1	1	0	1	1	0	固定性伴（请填写人数）〖1〗	没发生过	0	0	0	1	1	1	1	1	1	1	1	1	1	1	0	1	1	1	1	1	1	1	1	1	2	2	1	0	2	1	0	0	1
男	是	1985	1	辽宁-大连	1	1	5	5	1	1	0	1	20	0	非固定性伴（请填写人数）〖20〗	没发生过	0	0	1	4	1	0	1	1	1	1	1	1	1	1	1	1	1	1	0	1	1	1	2	1	1	1	2	2	1	2	2	1	1
男	是	1988	1	辽宁-大连	1	1	5	4	1	1	0	1	1	0	固定性伴（请填写人数）〖1〗	没发生过	0	0	0	1	1	1	1	0	1	0	1	1	1	1	0	1	1	1	1	1	0	1	0	0	0	3	0	0	0	0	0	0	1
男	是	1995	2	贵州-遵义	4	1	5	3	1	1	0	1	2	0	非固定性伴（请填写人数）〖1〗	没发生过	0	0	1	1	1	1	1	1	1	0	1	1	1	1	1	1	1	1	1	1	1	1	0	1	0	3	3	0	3	0	3	2	1
男	是	1992	1	广西-南宁	1	1	5	2	1	1	0	1	5	0	固定性伴（请填写人数）〖0〗┋非固定性伴（请填写人数）〖5〗	没发生过	0	1	1	1	1	0	1	1	1	1	1	1	1	1	0	0	1	1	1	1	1	1	0	0	1	2	1	0	2	0	0	1	1
男	是	1977	1	河北-唐山	3	1	5	3	1	1	0	1	6	0	非固定性伴（请填写人数）〖6〗	没发生过	0	1	1	2	1	1	1	1	1	0	1	1	0	1	0	1	1	1	1	1	1	0	1	1	1	1	2	0	0	2	0	2	1
男	是	2000	1	辽宁-大连	5	1	4	1	2	1	0	1	1	0	固定性伴（请填写人数）〖1〗	发生过	0	1	1	1	1	1	1	1	1	0	1	1	1	1	0	1	1	1	1	1	1	1	2	3	1	1	2	3	0	2	3	3	1
男	是	1994	1	云南-昆明	1	5	5	4	1	1	0	1	20	0	非固定性伴（请填写人数）〖20〗	没发生过	0	0	1	4	1	1	1	1	1	0	1	1	1	1	1	0	1	1	1	1	1	0	0	0	2	2	0	0	3	0	0	0	1
男	是	1983	1	浙江-杭州	2	1	3	2	1	1	0	1	2	1	非固定性伴（请填写人数）〖2〗	没发生过	0	0	0	1	0	1	1	1	1	0	1	1	0	1	1	1	1	1	1	1	1	1	1	0	2	2	3	1	1	1	1	1	0
男	是	1991	1	河北-唐山	1	1	3	2	1	1	0	1	3	0	非固定性伴（请填写人数）〖3〗	没发生过	0	1	0	1	1	1	1	1	1	1	1	1	1	1	1	1	1	1	0	1	1	1	1	1	2	3	0	2	2	1	1	1	1
男	是	1982	2	广西-南宁	1	1	5	3	2	1	0	1	2	1	固定性伴（请填写人数）〖2〗	没发生过	0	0	0	1	0	1	1	1	1	1	1	0	1	1	0	0	1	1	1	1	1	1	0	0	0	3	0	0	3	0	0	0	1
男	是	2001	1	浙江-金华	1	3	4	1	1	1	0	1	3	0	非固定性伴（请填写人数）〖3〗	没发生过	0	1	1	1	1	1	1	1	1	1	1	1	0	1	1	1	1	1	1	1	1	1	1	1	2	2	3	1	3	1	1	1	1
男	是	1974	1	江苏-徐州	1	1	4	3	1	1	0	1	15	0	非固定性伴（请填写人数）〖4〗	没发生过	0	0	1	3	1	0	1	0	1	1	1	1	1	1	0	1	1	1	1	1	1	1	0	0	1	1	1	0	2	2	0	1	1
男	是	1982	1	辽宁-大连	4	5	2	2	2	1	0	1	4	0	非固定性伴（请填写人数）〖4〗	没发生过	0	0	1	1	0	1	1	1	1	1	1	1	0	1	0	1	1	1	1	0	1	1	0	1	1	2	1	1	2	2	1	0	1
男	是	1992	1	广西-南宁	1	1	5	3	1	1	0	1	8	0	非固定性伴（请填写人数）〖2〗	发生过	0	1	1	2	1	1	1	1	1	0	1	1	1	1	0	0	1	1	1	0	1	1	3	3	0	0	2	1	3	3	1	3	1
男	是	1998	1	江西-南昌	1	3	5	2	2	1	0	1	4	0	非固定性伴（请填写人数）〖4〗	没发生过	0	1	1	1	1	0	1	0	1	1	1	1	1	1	1	0	1	1	1	1	0	1	0	0	1	3	0	0	2	0	0	0	1
男	是	1990	1	江西-抚州	1	1	5	2	2	1	0	1	3	0	非固定性伴（请填写人数）〖3〗	没发生过	0	1	0	1	1	1	1	1	1	1	1	1	1	1	1	0	1	1	1	1	0	1	1	1	1	2	2	1	2	2	0	0	0
男	是	1992	1	广东-广州	1	1	6	2	1	1	0	1	6	0	固定性伴（请填写人数）〖1〗┋非固定性伴（请填写人数）〖5〗	没发生过	0	1	0	2	1	0	1	1	1	0	1	1	0	1	1	1	1	0	1	1	1	1	1	0	1	2	0	0	0	0	0	3	1
男	是	1995	1	辽宁-沈阳	1	1	5	2	1	1	0	1	2	0	固定性伴（请填写人数）〖1〗	没发生过	0	0	1	1	1	1	1	1	1	1	1	1	0	1	1	0	1	1	1	1	1	1	0	0	0	3	0	0	3	0	0	1	1
男	是	1995	1	浙江-温州	1	1	4	2	2	1	0	1	1	0	非固定性伴（请填写人数）〖1〗	没发生过	0	1	0	1	1	1	1	1	1	1	1	1	0	0	0	0	1	1	1	1	1	0	0	0	0	0	1	0	1	0	0	0	1
男	是	1982	1	江西-南昌	3	1	5	2	1	1	0	1	1	0	非固定性伴（请填写人数）〖1〗	没发生过	0	1	0	1	1	1	1	1	1	0	1	1	0	1	1	1	1	1	1	1	1	1	1	2	3	1	1	0	1	2	2	2	1
男	是	1989	1	浙江-温州	1	1	4	3	1	1	0	1	3	0	固定性伴（请填写人数）〖2〗	没发生过	0	0	1	1	1	1	1	1	1	0	1	1	0	1	1	1	1	1	1	1	1	0	0	0	0	0	0	0	0	0	0	0	0
男	是	1995	1	河北-秦皇岛	1	3	6	1	1	1	0	1	2	0	非固定性伴（请填写人数）〖2〗	没发生过	0	1	0	1	1	1	1	1	1	1	1	1	1	1	1	0	1	1	1	1	1	0	0	0	0	2	0	0	3	1	2	0	0
男	是	1989	1	辽宁-大连	1	1	3	2	1	1	0	1	20	5	固定性伴（请填写人数）〖3〗┋非固定性伴（请填写人数）〖10〗	没发生过	0	1	1	4	1	1	1	0	1	1	1	0	1	1	1	0	1	1	0	1	0	1	1	1	2	1	2	2	1	2	2	2	0
男	是	1990	1	河北-唐山	4	1	5	3	1	1	0	1	1	0	固定性伴（请填写人数）〖1〗	没发生过	0	0	0	1	1	1	1	1	1	0	1	0	0	1	0	1	1	1	1	1	1	1	0	1	0	2	2	1	1	1	1	2	1
男	是	1996	1	江西-赣州	1	1	3	2	1	1	0	1	15	0	固定性伴（请填写人数）〖3〗┋非固定性伴（请填写人数）〖12〗	没发生过	1	0	1	3	1	1	1	1	1	1	1	1	0	1	0	1	1	1	1	1	1	1	2	0	0	1	3	1	2	2	2	1	1
男	是	1980	2	广西-桂林	1	1	5	2	1	1	0	1	2	0	固定性伴（请填写人数）〖2〗	没发生过	0	0	0	1	1	1	1	1	1	1	1	1	0	1	0	1	1	1	1	1	1	1	0	0	0	2	0	0	2	0	0	0	1
男	是	1989	1	河北-唐山	4	1	5	2	4	1	0	1	1	0	固定性伴（请填写人数）〖1〗	没发生过	0	0	0	1	1	1	1	1	0	1	1	1	0	1	1	0	1	1	0	1	1	1	2	1	0	0	3	0	1	2	0	2	0
男	是	1990	1	广西-桂林	1	1	6	2	1	1	0	1	10	0	固定性伴（请填写人数）〖5〗┋非固定性伴（请填写人数）〖5〗	没发生过	0	0	1	2	1	0	0	0	0	0	1	1	1	0	0	0	0	1	1	1	0	1	1	0	1	0	1	0	0	1	0	0	1
男	是	1992	1	辽宁-盘锦	1	1	5	1	2	1	0	1	2	0	固定性伴（请填写人数）〖1〗┋非固定性伴（请填写人数）〖1〗	没发生过	0	0	0	1	1	0	1	1	1	1	1	1	0	1	1	1	1	1	1	1	1	1	1	1	0	3	2	2	2	1	2	1	1
男	是	1986	1	新疆-乌鲁木齐	1	1	5	4	2	1	0	1	3	0	非固定性伴（请填写人数）〖3〗	没发生过	0	1	0	1	1	1	1	1	1	1	1	1	0	1	1	1	1	1	1	1	1	1	1	0	1	1	2	1	1	2	1	1	1
男	是	1990	1	广东-广州	1	1	6	4	2	1	0	1	3	0	固定性伴（请填写人数）〖3〗┋非固定性伴（请填写人数）〖0〗	没发生过	1	1	0	2	1	1	1	1	1	1	1	1	1	1	1	1	1	1	1	1	1	1	0	0	0	3	3	2	3	0	3	0	1
男	是	1986	1	河北-唐山	2	1	4	2	1	1	0	1	3	0	非固定性伴（请填写人数）〖3〗	没发生过	1	0	1	1	0	1	1	1	1	0	1	0	0	1	1	0	0	1	0	0	1	1	3	3	3	0	3	3	0	3	2	3	0
男	是	1985	2	辽宁-沈阳	4	1	2	3	1	1	0	1	10	0	非固定性伴（请填写人数）〖10〗	发生过	1	0	1	2	1	1	1	1	0	1	1	1	1	1	0	0	1	1	1	1	1	1	1	1	1	2	1	0	2	1	0	0	1
男	是	1985	1	广西-南宁	1	5	3	3	1	1	0	1	2	0	非固定性伴（请填写人数）〖2〗	没发生过	0	1	0	1	1	1	1	1	1	1	1	1	0	1	0	1	1	1	1	1	1	1	0	1	3	3	2	1	3	1	0	0	0
男	是	1978	1	广西-南宁	4	1	4	4	1	1	0	1	2	0	固定性伴（请填写人数）〖2〗	没发生过	0	1	0	1	1	1	0	1	1	1	1	1	0	1	1	1	1	1	1	1	1	1	0	0	0	2	0	0	3	0	0	0	1
男	是	1991	1	浙江-温州	1	5	2	1	1	1	0	1	1	0	固定性伴（请填写人数）〖3〗┋非固定性伴（请填写人数）〖5〗	没发生过	0	1	1	1	1	1	1	1	1	0	0	1	1	1	1	0	1	1	0	1	0	0	3	2	1	1	3	1	0	3	2	2	0
男	是	1992	1	北京-东城区	1	1	6	4	1	1	0	1	4	0	固定性伴（请填写人数）〖1〗┋非固定性伴（请填写人数）〖3〗	没发生过	0	1	0	1	1	0	1	1	1	0	1	1	1	1	0	1	1	1	1	1	1	1	0	0	0	3	0	0	2	0	1	1	0
男	是	2000	1	湖北-十堰	1	3	4	1	1	1	0	1	1	0	固定性伴（请填写人数）〖1〗	没发生过	0	0	0	1	0	1	1	0	1	0	1	1	0	1	0	1	1	1	1	1	1	1	2	0	1	2	1	1	2	1	0	2	1
男	是	2000	1	河北-唐山	1	3	4	1	1	1	0	1	1	0	非固定性伴（请填写人数）〖1〗	没发生过	0	1	1	1	0	1	1	1	1	1	1	1	1	1	0	1	1	1	1	1	1	1	0	0	0	3	0	0	3	0	0	0	0
男	是	1986	1	辽宁-大连	2	3	6	1	1	1	0	1	0	0	固定性伴（请填写人数）〖1〗	没发生过	0	1	0	1	1	1	1	1	1	1	1	1	1	0	1	0	1	1	1	1	1	1	2	1	0	2	1	1	2	1	2	2	1
男	是	1990	1	湖南-湘潭	1	1	3	2	1	1	0	1	3	0	固定性伴（请填写人数）〖1〗┋非固定性伴（请填写人数）〖2〗	没发生过	0	1	0	1	1	0	1	1	0	0	1	1	0	1	0	0	1	1	0	1	1	0	0	0	1	0	0	0	0	0	0	3	0
男	是	1995	2	广西-南宁	1	1	5	2	2	1	0	1	3	0	固定性伴（请填写人数）〖4〗	没发生过	0	0	0	1	1	1	1	1	1	1	1	1	1	1	1	0	1	1	1	1	0	1	2	1	3	1	3	0	2	2	0	0	1
男	是	1996	1	广西-南宁	1	1	5	1	1	1	0	1	3	0	固定性伴（请填写人数）〖1〗	没发生过	0	0	0	1	1	0	1	0	1	0	1	1	0	1	0	0	1	1	1	1	1	1	1	0	0	1	1	0	1	3	2	1	0
男	是	1997	1	河北-唐山	1	1	5	2	1	1	0	1	1	0	固定性伴（请填写人数）〖1〗	没发生过	0	0	1	1	0	1	1	1	1	1	1	1	1	1	0	1	1	1	1	1	1	1	0	0	0	2	0	0	2	2	0	0	1
男	是	1999	1	广西-桂林	1	3	5	1	1	1	0	1	4	0	固定性伴（请填写人数）〖1〗	没发生过	0	1	0	1	1	1	1	1	1	1	1	1	1	1	1	1	1	1	1	1	1	1	0	0	0	3	0	0	3	0	0	0	1
男	是	1994	1	湖北-武汉	1	5	3	1	1	1	0	1	3	0	非固定性伴（请填写人数）〖3〗	没发生过	0	1	1	1	0	0	1	1	1	1	1	0	0	1	1	1	1	1	1	1	1	1	1	2	3	1	2	2	1	2	2	3	1
男	是	1990	1	湖北-宜昌	1	1	5	4	1	1	0	1	1	0	固定性伴（请填写人数）〖1〗	没发生过	0	1	0	1	1	1	1	1	1	1	1	0	1	1	1	1	1	1	1	1	1	1	2	1	2	1	2	1	0	2	1	3	1
男	是	1992	1	河北-唐山	1	2	3	2	2	1	0	1	2	0	固定性伴（请填写人数）〖2〗	没发生过	0	1	1	1	0	1	1	1	0	1	1	0	0	1	0	0	0	1	0	1	0	0	0	0	1	1	1	0	3	1	0	0	1
男	是	1992	1	北京-朝阳区	1	5	5	4	1	1	0	1	16	0	固定性伴（请填写人数）〖4〗┋非固定性伴（请填写人数）〖12〗	没发生过	0	0	0	4	1	1	1	1	1	0	1	1	1	1	1	0	1	1	1	1	1	1	0	1	1	1	1	1	2	1	2	1	1
男	是	1996	1	河北-唐山	1	1	4	2	2	1	0	1	2	0	非固定性伴（请填写人数）〖5〗	没发生过	1	1	0	1	0	0	1	1	0	0	0	0	0	0	1	1	0	1	0	0	0	0	0	0	0	3	0	0	3	0	0	0	0
男	是	1994	1	河北-石家庄	1	1	4	2	1	1	0	1	3	1	固定性伴（请填写人数）〖3〗	没发生过	0	1	1	1	1	1	1	1	1	1	1	1	1	1	1	1	1	1	1	1	1	0	1	1	0	2	2	1	2	1	1	2	0
男	是	2000	1	四川-南充	1	3	5	1	1	1	0	1	1	0	固定性伴（请填写人数）〖1〗	没发生过	0	1	0	1	1	1	1	1	1	1	1	1	1	1	1	0	1	1	1	1	0	1	0	0	0	2	1	0	0	0	0	3	1
男	是	1983	1	辽宁-大连	1	1	6	5	1	1	0	1	10	0	固定性伴（请填写人数）〖3〗┋非固定性伴（请填写人数）〖7〗	没发生过	0	0	1	2	1	1	1	1	1	0	1	1	1	1	0	0	1	1	0	1	1	1	0	0	0	2	0	0	3	0	0	1	1
男	是	2001	1	辽宁-沈阳	1	3	5	1	1	1	0	1	1	0	固定性伴（请填写人数）〖1〗	没发生过	0	1	1	1	0	1	1	0	1	0	1	1	1	1	1	0	1	1	1	1	0	1	2	1	0	0	1	1	1	1	1	1	1
男	是	1995	1	辽宁-沈阳	1	3	6	1	1	1	0	1	10	0	固定性伴（请填写人数）〖1〗┋非固定性伴（请填写人数）〖9〗	没发生过	0	1	1	2	1	1	1	1	1	0	1	1	1	1	1	1	1	1	1	1	1	1	1	2	3	1	2	2	0	2	1	3	1
男	是	1974	1	广东-广州	1	1	4	3	1	1	0	1	1	0	固定性伴（请填写人数）〖1〗	没发生过	0	1	0	1	0	1	1	1	1	1	1	1	1	1	0	0	1	1	0	1	0	0	0	0	0	2	1	0	3	1	0	0	1
男	是	1999	1	内蒙古-呼和浩特	1	3	5	4	2	1	0	1	20	0	固定性伴（请填写人数）〖1〗┋非固定性伴（请填写人数）〖20〗	没发生过	0	0	1	4	1	1	1	1	1	1	1	1	0	1	0	1	1	1	1	1	1	1	1	1	0	0	3	0	0	0	0	0	1
男	是	1980	1	湖北-宜昌	2	1	5	3	1	1	0	1	6	0	非固定性伴（请填写人数）〖6〗	没发生过	0	0	0	2	0	1	1	1	1	1	1	1	1	0	0	0	1	1	1	1	0	1	0	0	1	0	0	0	3	0	0	0	1
男	是	1992	1	广西-南宁	1	1	4	2	1	1	0	1	1	0	非固定性伴（请填写人数）〖1〗	没发生过	0	0	0	1	1	1	0	1	1	0	1	1	0	1	1	0	1	1	1	1	1	1	0	0	0	2	0	0	2	0	0	2	0
男	是	1976	1	湖北-恩施	2	1	2	1	1	1	0	1	2	0	固定性伴（请填写人数）〖1〗┋非固定性伴（请填写人数）〖2〗	没发生过	1	0	1	1	1	1	1	1	1	1	1	1	0	1	0	1	0	1	1	0	1	1	1	1	0	3	1	0	3	1	0	1	1
男	是	1992	1	江西-南昌	1	1	4	2	2	1	0	1	1	0	固定性伴（请填写人数）〖1〗┋非固定性伴（请填写人数）〖1〗	没发生过	0	1	0	1	0	1	0	1	1	1	1	1	1	1	0	1	1	1	0	1	1	1	1	0	0	1	0	1	1	2	0	0	1
男	是	1999	1	广东-深圳	1	1	4	2	1	1	0	1	0	0	固定性伴（请填写人数）〖1〗┋非固定性伴（请填写人数）〖3〗	没发生过	0	1	1	1	1	1	1	1	1	0	1	1	0	1	1	0	1	1	1	1	1	1	0	0	1	1	1	0	1	1	0	1	1
男	是	1982	2	广西-南宁	2	1	4	1	2	1	0	1	3	1	非固定性伴（请填写人数）〖10〗	没发生过	0	1	1	1	1	1	1	1	0	0	1	1	0	1	0	1	1	1	0	1	1	1	0	0	0	3	3	0	3	0	0	0	0
男	是	1988	1	广西-玉林	3	1	5	1	1	1	0	1	3	0	固定性伴（请填写人数）〖1〗┋非固定性伴（请填写人数）〖2〗	没发生过	0	1	0	1	1	1	1	1	1	0	1	1	0	1	1	1	1	1	1	1	0	1	3	3	3	0	3	3	0	3	3	3	1
男	是	1995	2	广西-百色	1	1	4	2	1	1	0	1	2	0	非固定性伴（请填写人数）〖1〗	没发生过	0	1	0	1	0	1	1	1	1	1	1	1	1	0	0	1	0	1	1	1	0	1	0	0	0	0	1	0	0	0	0	0	1
男	是	1965	1	辽宁-大连	4	1	3	2	1	1	0	1	2	0	固定性伴（请填写人数）〖2〗	没发生过	0	1	1	1	1	1	1	0	1	0	1	1	1	1	1	1	1	1	0	1	0	1	1	1	1	2	0	0	2	0	0	1	1
男	是	1992	1	北京-东城区	1	1	5	4	1	1	0	1	1	0	固定性伴（请填写人数）〖1〗	没发生过	0	1	1	1	1	1	1	1	1	1	1	1	0	1	1	1	1	1	1	1	1	0	2	1	0	1	1	1	0	0	0	1	1
男	是	1980	1	河北-保定	2	1	3	5	2	1	0	1	1	0	固定性伴（请填写人数）〖0〗	没发生过	1	0	0	1	1	1	1	1	1	0	1	1	0	1	0	1	1	1	0	1	1	1	1	0	3	1	1	0	2	1	0	0	1
男	是	1995	1	辽宁-大连	1	1	4	2	1	1	0	1	1	0	非固定性伴（请填写人数）〖1〗	没发生过	0	1	1	1	1	1	1	0	1	1	1	1	1	1	0	0	1	1	1	1	1	1	0	0	0	2	1	0	1	0	1	0	1
男	是	1992	1	广东-汕头	1	1	4	2	1	1	0	1	4	0	固定性伴（请填写人数）〖1〗┋非固定性伴（请填写人数）〖3〗	发生过	0	0	0	1	1	1	1	1	1	1	1	1	1	1	0	0	1	1	1	1	1	1	0	1	2	1	3	0	1	1	0	3	1
男	是	1973	1	广东-汕头	1	1	2	2	1	1	0	1	6	0	固定性伴（请填写人数）〖2〗┋非固定性伴（请填写人数）〖4〗	没发生过	0	0	0	2	1	1	1	1	1	1	1	1	0	1	0	1	1	1	1	1	1	1	0	1	3	1	2	1	2	1	1	1	1
男	是	1986	1	广东-深圳	2	1	3	2	2	1	0	1	1	1	固定性伴（请填写人数）〖1〗	没发生过	1	0	0	1	1	1	1	1	0	0	1	1	1	1	1	1	1	1	1	1	1	1	0	0	2	3	0	0	3	0	0	0	0
男	是	1996	1	湖北-武汉	1	5	5	1	1	1	0	1	3	0	固定性伴（请填写人数）〖3〗	没发生过	0	0	0	1	1	1	1	1	1	0	1	1	1	1	0	1	1	1	1	1	0	0	1	1	1	2	1	0	0	1	1	1	1
男	是	2002	1	江西-南昌	1	3	4	1	1	1	0	1	2	2	非固定性伴（请填写人数）〖2〗	没发生过	0	1	1	1	0	0	1	0	0	0	1	0	0	1	0	0	0	1	1	0	1	0	1	0	0	2	1	0	2	0	1	3	0
男	是	1995	1	辽宁-鞍山	1	5	3	1	1	1	0	1	4	1	固定性伴（请填写人数）〖1〗┋非固定性伴（请填写人数）〖3〗	没发生过	0	0	0	1	1	1	1	1	1	0	1	1	1	1	0	1	1	1	1	1	1	1	0	0	3	1	3	0	2	0	0	2	1
男	是	1994	1	广西-柳州	1	1	3	2	1	1	0	1	1	1	固定性伴（请填写人数）〖1〗	没发生过	0	0	0	1	1	1	0	1	1	1	1	1	0	1	1	0	1	1	1	1	1	1	2	1	1	1	1	1	1	2	1	1	1
男	是	1986	1	辽宁-大连	1	1	4	2	1	1	0	1	1	0	固定性伴（请填写人数）〖1〗	没发生过	0	1	1	1	1	1	1	1	1	1	1	1	0	1	1	1	1	1	1	1	1	1	0	0	1	3	2	0	3	0	1	0	0
男	是	1970	1	广西-南宁	2	1	5	2	1	1	0	1	2	0	固定性伴（请填写人数）〖2〗	没发生过	0	1	0	1	1	1	1	1	1	1	1	1	1	1	1	1	1	1	1	1	1	1	1	0	0	2	0	0	3	0	0	0	1
男	是	1999	1	湖北-天门	1	3	5	1	1	1	0	1	2	0	非固定性伴（请填写人数）〖3〗	没发生过	0	0	0	1	1	0	1	1	1	0	0	0	1	1	0	0	0	1	0	1	0	0	2	1	1	1	1	1	1	1	1	1	0
男	是	1992	1	山西-太原	1	1	3	2	1	1	0	1	2	0	非固定性伴（请填写人数）〖2〗	没发生过	0	1	0	1	1	1	1	1	1	1	1	1	0	1	1	1	1	1	1	1	1	1	0	0	0	2	0	0	2	1	0	0	1
男	是	1988	1	广东-深圳	2	1	4	3	1	1	0	1	1	0	固定性伴（请填写人数）〖1〗	没发生过	0	0	1	1	1	1	0	1	1	1	1	1	0	1	0	0	1	1	1	1	1	1	1	1	0	1	1	1	2	1	1	1	1
男	是	1981	1	河北-沧州	2	1	2	2	2	1	0	1	7	1	非固定性伴（请填写人数）〖7〗	没发生过	1	0	1	3	1	0	1	1	0	1	1	1	0	1	0	0	1	1	1	1	1	0	1	1	1	2	1	0	2	1	0	1	0
男	是	1983	1	辽宁-沈阳	1	1	4	2	1	1	0	1	1	0	固定性伴（请填写人数）〖1〗	没发生过	0	1	0	1	1	1	1	1	1	1	1	1	1	1	1	0	1	1	1	1	1	1	1	1	0	1	1	0	3	1	0	0	1
男	是	1995	1	上海-松江区	1	3	6	1	2	1	0	1	3	0	非固定性伴（请填写人数）〖3〗	发生过	0	0	0	1	1	1	0	1	0	0	1	1	0	1	1	0	1	1	1	1	1	1	0	0	0	3	0	0	3	0	0	0	1
男	是	1999	1	江西-南昌	1	3	5	1	1	1	0	1	1	0	固定性伴（请填写人数）〖1〗	没发生过	0	0	0	1	1	0	1	1	1	1	1	1	0	1	1	1	1	0	1	1	1	1	0	0	0	3	0	0	3	0	0	0	1
男	是	1987	2	北京-海淀区	1	3	6	1	1	1	0	1	7	1	固定性伴（请填写人数）〖1〗┋非固定性伴（请填写人数）〖21〗	没发生过	0	0	0	2	1	1	0	1	1	1	1	1	1	1	1	1	1	1	1	1	1	1	1	1	0	2	2	2	2	2	2	2	1
男	是	1966	1	辽宁-沈阳	2	1	6	5	2	1	0	1	1	0	固定性伴（请填写人数）〖1〗	没发生过	1	0	0	1	1	1	1	1	1	0	1	0	1	1	1	1	1	1	1	1	1	1	0	0	0	3	0	0	3	0	0	0	0
男	是	1982	1	河北-唐山	1	1	4	3	1	1	0	1	5	0	非固定性伴（请填写人数）〖5〗	没发生过	0	1	1	1	1	1	1	1	0	0	1	1	1	1	1	0	1	1	0	1	0	0	0	0	0	3	3	0	3	1	0	2	0
男	是	1989	1	广西-南宁	1	1	5	2	1	1	0	1	6	0	非固定性伴（请填写人数）〖6〗	没发生过	0	0	1	2	1	1	1	1	1	1	1	1	1	1	1	1	1	1	1	1	0	1	0	0	0	2	0	0	2	0	0	1	1
男	是	1972	1	湖北-武汉	2	1	3	2	2	1	0	1	50	0	固定性伴（请填写人数）〖5〗┋非固定性伴（请填写人数）〖40〗	没发生过	0	0	0	4	1	0	1	1	1	1	1	0	0	1	1	0	1	1	1	1	1	1	2	0	0	1	0	0	0	0	0	1	1
男	是	1997	1	广东-东莞	1	1	3	3	1	1	0	1	1	0	固定性伴（请填写人数）〖1〗	没发生过	0	0	0	1	0	0	1	0	0	0	1	0	0	1	0	1	1	0	0	0	0	1	1	1	0	3	0	0	3	0	0	0	0
男	是	1964	1	广西-南宁	2	1	5	2	1	1	0	1	4	1	固定性伴（请填写人数）〖4〗	没发生过	0	0	0	1	1	1	1	1	1	1	1	1	1	1	0	1	1	1	1	1	0	1	0	0	0	3	0	0	3	0	0	0	0
男	是	1996	1	上海-闵行区	1	1	5	3	1	1	0	1	2	0	固定性伴（请填写人数）〖2〗	没发生过	0	1	1	1	0	1	1	1	1	0	1	1	1	1	0	0	1	1	1	1	1	0	0	0	0	3	0	0	3	0	0	0	1
男	是	1992	1	辽宁-大连	1	3	6	1	2	1	0	1	3	0	固定性伴（请填写人数）〖1〗┋非固定性伴（请填写人数）〖2〗	没发生过	0	1	0	1	1	1	1	1	1	1	1	1	1	1	1	1	1	0	1	1	1	1	2	1	0	2	1	0	2	1	0	1	1
男	是	1970	1	湖北-仙桃	2	1	3	2	1	1	0	1	2	0	固定性伴（请填写人数）〖3〗	没发生过	1	1	1	1	0	0	1	1	1	0	1	0	0	1	0	0	1	1	1	0	1	0	0	0	0	3	0	0	0	0	0	0	1
男	是	1966	1	湖北-武汉	4	4	4	3	1	1	0	1	1	0	固定性伴（请填写人数）〖1〗┋非固定性伴（请填写人数）〖1〗	没发生过	0	1	0	1	1	1	1	1	0	0	1	1	0	1	0	1	1	0	0	1	1	1	1	0	0	2	2	2	1	1	3	2	0
男	是	1998	2	广西-南宁	1	1	4	1	1	1	0	1	2	0	非固定性伴（请填写人数）〖2〗	没发生过	0	1	0	1	1	0	1	1	1	1	1	0	1	1	1	1	1	1	1	1	1	1	3	1	0	1	3	0	1	1	1	1	0
男	是	1996	1	山东-淄博	1	3	5	5	2	1	0	1	3	0	固定性伴（请填写人数）〖2〗┋非固定性伴（请填写人数）〖1〗	没发生过	0	0	1	1	1	1	1	1	1	1	1	1	0	1	1	1	1	1	1	1	1	1	0	0	0	3	2	0	3	2	0	0	1
男	是	1993	1	浙江-温州	1	5	3	2	2	1	0	1	3	0	非固定性伴（请填写人数）〖3〗	没发生过	0	1	0	1	1	1	1	1	1	0	1	1	1	1	1	1	1	1	1	1	1	1	0	0	0	0	0	0	0	0	0	0	1
男	是	1990	1	河北-唐山	1	1	5	2	1	1	0	1	3	0	固定性伴（请填写人数）〖3〗	没发生过	0	1	1	1	0	1	1	1	1	1	1	1	1	1	1	0	1	1	1	1	1	1	1	1	2	1	1	1	1	1	2	2	1
男	是	2002	1	江西-南昌	1	3	5	1	1	1	0	1	2	0	非固定性伴（请填写人数）〖2〗	没发生过	0	0	0	1	1	1	1	1	1	1	1	1	1	1	1	0	0	1	0	1	1	1	1	0	0	1	1	0	1	0	0	2	1
男	是	2001	2	广西-南宁	1	3	5	1	1	1	0	1	1	0	固定性伴（请填写人数）〖1〗	没发生过	0	1	0	1	1	1	1	0	1	1	1	1	0	1	1	1	1	1	1	1	0	1	0	0	0	3	0	0	3	0	0	0	1
男	是	1963	2	新疆-乌鲁木齐	2	1	5	2	2	1	0	1	6	0	固定性伴（请填写人数）〖1〗┋非固定性伴（请填写人数）〖5〗	没发生过	1	1	1	2	1	1	1	1	1	0	1	1	1	1	0	1	1	1	1	1	0	1	0	0	0	1	0	0	1	0	0	0	0
男	是	1992	2	广西-南宁	1	1	4	2	1	1	0	1	1	0	非固定性伴（请填写人数）〖1〗	发生过	0	1	0	1	1	1	1	1	1	1	1	1	1	1	0	1	1	1	1	1	1	1	1	1	1	1	0	0	0	0	0	0	1
男	是	1979	1	浙江-温州	2	1	2	3	2	1	0	1	3	0	固定性伴（请填写人数）〖2〗┋非固定性伴（请填写人数）〖1〗	没发生过	1	0	0	1	1	1	0	1	0	0	1	1	1	1	0	1	0	1	0	1	0	0	0	0	0	1	0	1	3	0	0	0	0
男	是	1971	1	江西-南昌	2	1	3	2	1	1	0	1	3	3	固定性伴（请填写人数）〖1〗┋非固定性伴（请填写人数）〖1〗	没发生过	1	1	0	1	1	1	0	0	0	0	1	0	1	1	0	1	1	1	1	1	0	1	0	0	0	0	0	0	0	0	0	0	0
男	是	1989	1	北京-昌平区	1	1	3	4	1	1	0	1	8	0	固定性伴（请填写人数）〖2〗┋非固定性伴（请填写人数）〖6〗	没发生过	0	0	1	2	0	1	1	1	1	1	1	1	1	1	0	1	1	1	1	1	1	1	0	0	0	3	0	0	3	0	0	0	0
男	是	1991	2	广西-桂林	1	1	5	2	1	1	0	1	3	0	固定性伴（请填写人数）〖1〗┋非固定性伴（请填写人数）〖3〗	没发生过	0	1	1	1	1	1	0	1	1	0	1	1	1	1	0	1	1	1	1	0	1	1	1	0	2	1	3	0	1	3	2	0	1
男	是	1995	2	江西-南昌	1	3	6	1	1	1	0	1	5	0	非固定性伴（请填写人数）〖5〗	没发生过	0	1	1	1	1	1	1	1	1	0	1	1	1	1	1	1	1	1	1	1	1	1	1	1	1	3	1	1	3	1	1	1	1
男	是	1995	1	浙江-杭州	1	1	5	2	2	1	0	1	3	0	非固定性伴（请填写人数）〖3〗	没发生过	0	1	0	1	1	1	1	1	1	1	1	1	0	1	1	1	1	1	1	1	1	1	1	2	0	1	2	1	2	1	1	2	1
男	是	1980	2	广西-南宁	1	1	6	3	1	1	0	1	8	0	非固定性伴（请填写人数）〖8〗	没发生过	0	0	0	2	1	1	1	1	1	1	1	1	1	1	0	1	1	1	1	1	0	1	3	3	3	0	3	1	0	3	1	3	1
男	是	1989	1	广东-潮州	1	1	3	2	1	1	0	1	5	0	非固定性伴（请填写人数）〖5〗	没发生过	0	1	0	1	0	1	1	1	1	0	1	1	1	1	0	1	1	1	1	1	0	1	0	0	0	3	0	0	3	0	0	0	0
男	是	1989	1	辽宁-大连	1	1	5	4	1	1	0	1	3	0	固定性伴（请填写人数）〖1〗┋非固定性伴（请填写人数）〖2〗	发生过	0	0	1	2	1	1	1	1	1	1	1	1	1	1	1	1	1	1	1	1	1	1	0	0	0	2	1	0	2	1	0	1	1
男	是	1991	1	上海-浦东新区	1	1	5	2	2	1	0	1	0	0	固定性伴（请填写人数）〖0〗┋非固定性伴（请填写人数）〖0〗	没发生过	0	1	0	1	0	1	1	1	1	0	0	1	0	1	1	1	1	1	0	0	1	1	0	0	0	0	2	1	0	0	1	1	1
男	是	1999	1	浙江-绍兴	1	1	3	4	2	1	0	1	1	0	固定性伴（请填写人数）〖2〗┋非固定性伴（请填写人数）〖1〗	没发生过	0	0	1	1	0	1	1	1	1	1	1	1	0	1	0	1	1	1	1	1	0	1	1	1	1	1	3	0	2	2	0	1	0
男	是	1978	1	江西-南昌	2	1	5	2	2	1	0	1	3	0	非固定性伴（请填写人数）〖3〗	没发生过	1	0	0	1	1	1	1	1	1	0	1	1	0	1	0	1	1	1	1	1	0	1	0	0	0	2	1	0	2	1	1	1	1
男	是	1999	1	北京-东城区	1	3	5	1	1	1	0	1	4	0	非固定性伴（请填写人数）〖4〗	没发生过	0	0	0	1	1	0	1	1	1	1	1	1	1	1	0	1	1	1	1	1	1	1	0	0	0	3	0	0	3	0	0	0	0
男	是	1988	1	湖北-恩施	1	1	5	4	1	1	0	1	2	0	固定性伴（请填写人数）〖2〗	没发生过	0	0	0	1	1	1	0	1	1	0	1	0	0	0	0	0	0	0	0	1	1	0	0	0	0	1	1	1	0	0	0	0	0
男	是	1996	1	辽宁-大连	1	1	5	3	2	1	0	1	6	0	固定性伴（请填写人数）〖2〗┋非固定性伴（请填写人数）〖4〗	没发生过	0	1	1	2	1	0	0	1	1	0	0	0	0	0	0	0	0	1	0	0	0	0	1	1	0	1	1	1	1	1	1	1	0
男	是	1985	1	福建-莆田	1	5	3	1	1	1	0	1	5	3	固定性伴（请填写人数）〖1〗┋非固定性伴（请填写人数）〖9〗	没发生过	0	1	0	2	1	1	1	1	1	1	1	1	1	1	0	1	1	1	1	1	1	1	0	0	2	1	1	1	3	0	3	3	0
男	是	1990	1	广东-汕头	1	1	5	4	1	1	0	1	20	0	固定性伴（请填写人数）〖3〗┋非固定性伴（请填写人数）〖17〗	没发生过	1	0	1	4	1	1	0	1	1	1	1	1	1	1	1	0	1	1	1	1	0	1	0	0	0	0	0	0	0	0	0	0	1
男	是	1998	1	河北-唐山	1	1	4	1	1	1	0	1	4	0	非固定性伴（请填写人数）〖3〗	没发生过	0	1	0	1	1	1	1	1	1	1	1	1	1	1	0	0	1	1	1	1	0	1	0	0	0	1	0	0	2	0	0	0	1
男	是	1991	1	广西-南宁	1	1	5	2	1	1	0	1	3	0	非固定性伴（请填写人数）〖3〗	没发生过	0	0	0	1	1	1	1	1	1	1	1	1	1	1	0	0	1	1	1	1	1	1	1	0	1	2	1	1	3	1	1	1	1
男	是	1996	1	广东-汕头	1	6	2	1	1	1	0	1	2	0	非固定性伴（请填写人数）〖2〗	没发生过	0	0	0	1	1	1	1	1	1	0	1	1	0	1	1	0	1	1	0	0	1	0	3	3	0	3	3	3	0	3	0	0	0
男	是	1991	1	广东-汕尾	1	1	4	2	1	1	0	1	2	0	固定性伴（请填写人数）〖1〗	没发生过	0	1	0	1	1	1	1	1	1	1	1	1	1	1	0	1	1	1	1	1	1	1	1	1	2	1	2	1	1	2	1	2	1
男	是	1977	1	河北-唐山	2	1	5	3	1	1	0	1	2	0	非固定性伴（请填写人数）〖2〗	没发生过	0	1	1	1	1	1	1	1	1	1	1	0	0	1	0	1	1	1	1	1	1	1	1	0	0	3	0	0	3	1	0	0	0
男	是	1988	1	河北-石家庄	1	1	5	3	1	1	0	1	1	0	固定性伴（请填写人数）〖1〗	没发生过	0	0	1	1	1	1	1	1	1	1	1	1	0	1	1	0	1	1	0	1	1	1	1	0	2	1	0	0	1	1	0	0	1
男	是	2002	1	河北-唐山	1	3	5	1	2	1	0	1	12	1	非固定性伴（请填写人数）〖12〗	没发生过	1	1	1	3	1	1	1	1	1	0	1	1	1	1	1	1	1	1	1	1	1	1	2	1	1	2	2	1	2	1	1	1	1
男	是	1996	1	广东-汕头	1	1	5	2	2	1	0	1	5	0	固定性伴（请填写人数）〖2〗┋非固定性伴（请填写人数）〖3〗	没发生过	0	0	1	1	1	1	1	1	1	1	1	1	1	1	1	0	1	1	1	1	1	1	0	0	2	2	0	0	2	1	1	1	1
男	是	1992	1	浙江-杭州	1	3	6	1	1	1	0	1	4	0	固定性伴（请填写人数）〖1〗┋非固定性伴（请填写人数）〖3〗	没发生过	0	1	0	1	1	0	1	1	1	1	1	1	1	0	0	1	0	1	1	1	0	0	1	1	0	2	1	1	2	0	1	0	1
男	是	1969	1	新疆-昌吉	2	1	4	2	2	1	0	1	80	0	固定性伴（请填写人数）〖1〗┋非固定性伴（请填写人数）〖7〗	没发生过	0	1	0	2	1	0	1	1	1	0	1	1	0	1	1	1	1	1	1	0	1	1	1	0	1	3	0	0	3	0	0	1	0
男	是	2001	1	重庆-渝中区	1	3	5	1	1	1	0	1	3	1	非固定性伴（请填写人数）〖3〗	没发生过	0	0	1	1	1	0	1	1	1	0	1	1	1	1	1	0	1	1	0	1	0	1	2	1	0	1	2	3	2	2	3	3	1
男	是	1999	1	江西-南昌	1	1	4	1	1	1	0	1	2	0	非固定性伴（请填写人数）〖2〗	没发生过	0	0	0	1	1	1	1	1	0	0	1	1	0	0	0	0	0	1	0	0	1	0	0	0	1	3	0	0	3	0	0	0	0
男	是	1999	1	重庆-江北区	1	3	5	1	1	1	0	1	6	0	非固定性伴（请填写人数）〖6〗	没发生过	0	1	1	2	1	1	1	1	0	0	1	1	1	1	0	0	1	1	1	1	1	0	1	0	1	1	2	0	2	1	2	0	1
男	是	1972	1	辽宁-沈阳	1	1	3	2	1	1	0	1	1	10	固定性伴（请填写人数）〖1〗	没发生过	0	1	0	1	1	1	0	1	1	0	0	0	0	0	1	0	1	1	1	1	1	0	0	0	2	2	0	0	3	1	0	0	1
男	是	1986	2	云南-昆明	1	1	5	2	1	1	0	1	1	0	固定性伴（请填写人数）〖1〗	没发生过	0	1	0	1	1	1	1	1	1	0	1	1	0	1	1	0	1	1	1	1	1	1	1	0	1	3	0	0	3	0	0	3	0
男	是	1975	1	广东-深圳	2	1	5	4	4	1	0	1	1	0	固定性伴（请填写人数）〖1〗	没发生过	1	0	0	1	1	1	1	1	1	1	1	1	1	1	1	0	1	1	1	1	1	1	0	0	1	3	0	0	3	0	0	0	1
男	是	1982	1	浙江-宁波	1	1	3	4	2	1	0	1	0	0	固定性伴（请填写人数）〖1〗	没发生过	0	1	0	1	1	0	1	1	1	0	1	1	0	1	1	1	1	1	1	1	1	1	1	0	0	0	2	1	1	1	1	1	1
男	是	1996	1	湖南-长沙	1	3	6	1	1	1	0	1	5	1	固定性伴（请填写人数）〖2〗┋非固定性伴（请填写人数）〖5〗	没发生过	0	1	0	2	1	1	1	1	1	1	1	1	1	1	1	0	1	1	1	1	0	0	2	2	3	1	0	2	3	1	2	2	1
男	是	1999	1	上海-浦东新区	1	3	4	1	2	1	0	1	10	0	非固定性伴（请填写人数）〖10〗	没发生过	0	0	1	3	1	1	1	0	0	0	1	0	1	1	0	0	1	1	0	1	0	1	0	0	0	2	0	0	2	0	2	0	0
男	是	1972	1	重庆-沙坪坝区	1	5	4	1	1	1	0	1	1	1	固定性伴（请填写人数）〖1〗	没发生过	0	1	0	1	1	1	1	0	1	0	1	0	0	0	1	0	1	1	0	1	1	0	0	0	2	2	1	0	2	0	0	2	0
男	是	1993	1	江西-南昌	1	1	5	3	2	1	0	1	3	0	固定性伴（请填写人数）〖1〗┋非固定性伴（请填写人数）〖2〗	没发生过	0	1	1	1	0	1	1	1	1	0	1	0	0	1	1	1	1	1	1	1	1	0	0	0	0	0	1	0	1	0	0	2	0
男	是	1993	1	湖北-武汉	1	1	6	5	1	1	0	1	2	0	固定性伴（请填写人数）〖2〗	没发生过	0	1	1	1	1	1	1	1	1	0	1	1	1	1	0	0	1	1	1	1	1	1	0	0	0	2	2	1	2	1	0	0	1
男	是	2002	1	河北-石家庄	1	3	4	1	1	1	0	1	1	0	固定性伴（请填写人数）〖1〗	没发生过	0	0	0	1	1	1	1	1	1	0	1	0	0	0	1	1	0	1	0	0	1	1	0	1	0	2	0	1	2	1	3	3	0
男	是	1997	1	贵州-贵阳	1	1	5	1	1	1	0	1	5	1	非固定性伴（请填写人数）〖20〗	发生过	0	0	1	4	1	1	1	1	1	1	1	1	1	1	0	1	1	1	0	1	0	1	3	3	1	0	3	0	0	3	0	0	1
男	是	1978	1	广西-南宁	4	1	2	2	1	1	0	1	4	0	非固定性伴（请填写人数）〖4〗	没发生过	1	0	0	1	1	1	0	1	1	0	0	0	0	1	0	0	0	1	0	1	0	0	1	1	2	1	3	1	0	3	2	2	1
男	是	1993	1	河北-石家庄	1	1	3	2	1	1	0	1	12	0	固定性伴（请填写人数）〖3〗┋非固定性伴（请填写人数）〖9〗	没发生过	0	0	1	3	0	1	1	0	1	0	0	1	1	1	0	0	1	1	0	0	1	0	0	0	0	1	0	0	1	0	0	1	1
男	是	1992	1	辽宁-大连	1	1	2	2	1	1	0	1	2	2	固定性伴（请填写人数）〖1〗┋非固定性伴（请填写人数）〖1〗	没发生过	0	0	1	1	0	1	1	0	1	1	1	1	1	1	1	0	0	1	1	1	1	0	0	0	0	2	0	0	2	1	0	1	0
男	是	1979	1	广西-南宁	1	1	5	2	1	1	0	1	3	0	固定性伴（请填写人数）〖3〗	没发生过	0	0	1	1	1	1	1	1	1	1	1	1	1	1	0	0	1	1	1	1	0	1	0	0	0	3	1	0	3	0	0	0	1
男	是	1984	1	河北-唐山	5	1	4	2	1	1	0	1	5	1	固定性伴（请填写人数）〖2〗┋非固定性伴（请填写人数）〖3〗	没发生过	0	1	1	1	1	1	1	1	1	0	1	0	1	1	1	1	1	1	1	1	0	1	1	1	0	2	1	1	3	1	0	0	1
男	是	2000	1	辽宁-大连	1	1	2	2	1	1	0	1	15	0	非固定性伴（请填写人数）〖20〗	发生过	0	0	1	4	1	0	1	1	1	0	1	0	0	1	0	1	1	1	0	0	0	0	2	1	2	1	2	2	1	2	2	2	1
男	是	1992	1	辽宁-大连	1	1	5	2	1	1	0	1	6	0	固定性伴（请填写人数）〖6〗	没发生过	0	0	1	2	1	1	1	1	1	1	1	1	0	1	1	1	1	1	1	1	1	0	2	3	0	2	2	0	3	2	0	1	1
男	是	2001	1	河北-石家庄	1	3	5	2	1	1	0	1	1	1	非固定性伴（请填写人数）〖1〗	没发生过	0	0	0	1	1	0	1	1	1	0	0	0	0	1	1	1	1	1	0	1	1	1	3	3	3	0	3	1	0	3	3	3	1
男	是	1986	1	广西-南宁	2	1	4	2	2	1	0	1	7	7	固定性伴（请填写人数）〖2〗┋非固定性伴（请填写人数）〖5〗	没发生过	0	1	0	2	1	0	1	1	1	0	0	0	0	1	1	0	1	1	1	1	1	1	2	1	0	1	2	0	2	2	2	0	1
男	是	1999	1	广西-南宁	1	3	5	1	1	1	0	1	4	1	非固定性伴（请填写人数）〖5〗	没发生过	0	1	0	1	1	1	1	1	1	1	1	1	1	1	1	1	1	1	1	1	1	1	0	1	1	2	0	0	2	1	0	2	0
男	是	1991	1	河北-唐山	1	1	2	2	1	1	0	1	5	1	固定性伴（请填写人数）〖2〗┋非固定性伴（请填写人数）〖2〗	没发生过	0	0	1	2	1	1	1	1	0	0	1	0	0	0	0	0	0	1	1	0	0	0	1	1	0	3	1	0	3	1	3	0	0
男	是	1994	2	广西-百色	1	1	5	2	1	1	0	1	4	0	固定性伴（请填写人数）〖2〗	没发生过	0	0	0	1	1	1	1	1	0	0	1	0	1	1	0	0	1	1	0	1	0	0	0	0	3	0	1	2	1	2	2	0	0
男	是	1977	1	辽宁-大连	1	5	4	2	1	1	0	1	5	0	非固定性伴（请填写人数）〖3〗	没发生过	0	1	1	1	1	1	1	1	1	1	1	1	1	1	1	0	1	1	1	1	0	0	2	2	1	0	3	0	0	2	1	3	1
男	是	1974	1	江西-南昌	1	1	5	3	1	1	0	1	3	0	非固定性伴（请填写人数）〖3〗	没发生过	0	1	0	1	1	1	0	0	1	0	1	1	1	1	1	1	1	1	0	1	0	1	0	0	0	3	1	0	3	0	0	0	1
男	是	1994	1	海南-临高	1	1	5	2	1	1	0	1	1	0	非固定性伴（请填写人数）〖1〗	没发生过	0	1	0	1	1	1	1	1	1	0	1	1	1	1	0	0	1	1	0	1	1	1	0	1	0	1	1	0	0	0	0	0	1
男	是	1999	1	湖南-长沙	1	6	5	1	1	1	0	1	3	0	固定性伴（请填写人数）〖1〗┋非固定性伴（请填写人数）〖2〗	没发生过	0	1	0	1	1	1	1	1	1	1	1	0	0	1	1	0	1	1	1	1	1	1	0	0	2	3	2	1	3	0	1	1	1
男	是	2001	1	湖南-郴州	1	3	4	1	1	1	0	1	7	0	非固定性伴（请填写人数）〖7〗	没发生过	0	0	0	2	1	1	0	1	1	0	1	1	0	1	1	0	1	1	1	1	1	1	0	0	0	0	2	0	0	3	1	2	0
男	是	2000	1	河北-唐山	1	3	5	2	2	1	0	1	3	0	固定性伴（请填写人数）〖1〗	没发生过	0	0	0	1	1	1	1	1	1	1	1	1	0	1	0	0	1	1	1	1	0	1	0	0	0	3	0	0	2	0	1	0	1
男	是	1997	1	江西-上饶	1	3	5	2	1	1	0	1	1	0	非固定性伴（请填写人数）〖1〗	没发生过	0	0	0	1	1	1	1	1	1	1	1	1	1	1	1	1	1	1	1	1	0	1	0	0	1	0	0	0	0	0	0	0	1
男	是	1988	1	四川-南充	3	1	5	2	1	1	0	1	4	0	非固定性伴（请填写人数）〖4〗	没发生过	0	1	1	1	1	1	1	1	1	0	1	1	1	1	1	0	0	1	0	1	0	1	0	1	1	2	1	2	1	0	2	1	0
男	是	2002	2	广西-南宁	1	3	3	1	1	1	0	1	1	0	固定性伴（请填写人数）〖1〗┋非固定性伴（请填写人数）〖2〗	没发生过	0	1	0	1	1	1	1	1	1	1	1	1	0	1	1	1	1	1	0	1	1	1	0	0	0	2	0	0	3	0	0	0	1
男	是	1995	1	广东-广州	1	3	6	2	1	1	0	1	8	0	固定性伴（请填写人数）〖1〗┋非固定性伴（请填写人数）〖7〗	没发生过	0	0	0	2	1	1	1	1	0	1	1	1	1	1	1	0	1	1	1	1	0	1	1	1	1	2	1	1	2	1	1	1	1
男	是	1986	2	西藏-拉萨	1	1	4	2	1	1	0	1	5	0	非固定性伴（请填写人数）〖3〗	没发生过	0	1	0	1	1	0	1	1	1	0	1	1	1	1	1	1	1	1	1	1	1	1	0	0	1	3	0	0	3	0	0	0	0
男	是	1987	2	辽宁-大连	2	6	6	4	1	1	0	1	10	0	固定性伴（请填写人数）〖2〗┋非固定性伴（请填写人数）〖23〗	没发生过	0	0	0	1	0	0	0	0	0	0	0	0	0	1	1	0	1	1	1	1	1	0	3	2	3	1	3	2	0	3	3	1	1
男	是	2002	1	辽宁-大连	1	3	2	2	1	1	0	1	5	0	非固定性伴（请填写人数）〖5〗	没发生过	0	0	1	1	0	1	0	1	1	1	1	1	1	1	0	1	1	1	0	1	0	1	3	3	3	0	2	3	3	3	3	3	1
男	是	1969	1	北京-丰台区	2	1	6	5	2	1	0	1	6	0	非固定性伴（请填写人数）〖6〗	没发生过	1	1	1	2	1	1	1	1	1	1	1	0	0	1	0	1	1	1	1	1	1	1	1	1	3	2	1	1	1	1	2	1	1
男	是	1977	1	广西-南宁	1	1	2	3	1	1	0	1	10	0	非固定性伴（请填写人数）〖10〗	发生过	0	1	0	2	0	1	1	1	1	0	1	0	1	1	1	1	1	1	0	1	0	1	0	0	1	3	2	0	3	0	0	0	0
男	是	1989	1	广东-汕头	1	1	5	5	1	1	0	1	20	0	非固定性伴（请填写人数）〖20〗	发生过	0	1	1	4	1	1	1	1	1	0	1	1	1	1	0	1	1	1	1	1	0	1	0	0	0	3	0	0	3	0	3	0	1
男	是	1984	2	广西-南宁	3	1	5	3	1	1	0	1	1	1	固定性伴（请填写人数）〖1〗	没发生过	0	1	1	1	1	1	1	1	1	1	1	1	1	1	0	1	1	1	1	1	1	1	0	0	0	3	0	0	2	0	0	0	1
男	是	1996	1	江苏-徐州	1	1	5	2	1	1	0	1	1	0	固定性伴（请填写人数）〖1〗┋非固定性伴（请填写人数）〖0〗	没发生过	0	0	0	1	1	1	1	1	1	1	1	1	1	1	1	0	1	1	1	1	1	0	3	3	3	0	3	2	0	3	3	3	1
男	是	1992	1	河北-唐山	1	5	5	1	4	1	0	1	2	0	固定性伴（请填写人数）〖2〗	没发生过	0	0	0	1	0	0	1	1	0	0	1	0	1	0	0	1	0	1	0	1	0	0	2	0	3	2	3	2	2	2	0	3	0
男	是	1995	1	重庆-江北区	1	1	5	3	1	1	0	1	5	0	固定性伴（请填写人数）〖1〗┋非固定性伴（请填写人数）〖4〗	没发生过	0	0	1	2	1	1	1	1	1	1	1	1	1	1	0	1	1	1	1	1	0	1	0	0	0	3	0	0	3	0	0	0	1
男	是	1989	1	浙江-金华	1	1	4	2	1	1	0	1	1	0	非固定性伴（请填写人数）〖1〗	没发生过	0	1	1	1	1	1	1	1	1	1	1	0	0	1	0	0	1	1	1	0	1	1	1	0	1	3	2	0	2	0	1	1	0
男	是	1997	1	江西-南昌	1	1	5	2	1	1	0	1	1	0	固定性伴（请填写人数）〖1〗	没发生过	0	0	1	1	1	1	1	1	1	0	1	1	1	1	0	0	1	1	1	1	1	0	1	0	2	1	2	0	1	2	2	2	1
男	是	1991	1	四川-德阳	1	1	3	2	1	1	0	1	4	0	非固定性伴（请填写人数）〖4〗	没发生过	0	0	1	1	1	1	1	1	1	1	1	1	0	1	1	0	1	1	1	1	1	0	0	1	3	3	1	0	3	1	0	2	1
男	是	1985	2	广西-南宁	1	1	3	2	2	1	0	1	2	0	非固定性伴（请填写人数）〖2〗	没发生过	0	1	0	1	1	1	1	1	1	1	0	1	1	1	0	1	1	1	1	1	0	1	1	1	0	1	2	0	1	2	0	0	0
男	是	1984	2	广西-南宁	3	5	2	2	1	1	0	1	20	0	非固定性伴（请填写人数）〖20〗	没发生过	0	1	0	4	1	0	1	1	1	0	1	1	0	1	0	0	1	1	1	0	1	1	2	2	0	1	3	2	0	3	1	3	1
男	是	1988	1	天津-津南区	1	1	5	4	1	1	0	1	4	0	固定性伴（请填写人数）〖1〗┋非固定性伴（请填写人数）〖2〗	没发生过	0	0	0	1	1	1	1	1	1	0	1	1	1	1	1	1	1	1	1	1	1	1	1	1	2	1	2	1	1	2	0	1	1
男	是	1985	1	辽宁-大连	2	1	5	2	2	1	0	1	2	0	非固定性伴（请填写人数）〖2〗	没发生过	1	1	0	1	1	1	1	0	1	0	1	1	0	1	1	1	1	1	1	1	1	1	1	0	2	2	1	0	1	2	1	0	1
男	是	1987	1	新疆-乌鲁木齐	4	1	4	2	1	1	0	1	1	0	固定性伴（请填写人数）〖2〗	没发生过	0	1	0	1	1	1	1	1	1	1	1	1	1	1	1	0	1	1	0	1	0	1	0	1	2	0	1	1	1	1	1	1	1
男	是	1994	1	辽宁-大连	1	1	6	2	1	1	0	1	8	0	非固定性伴（请填写人数）〖8〗	发生过	0	0	1	2	1	1	1	1	1	0	1	1	1	1	0	1	1	1	1	1	1	1	1	0	0	2	2	0	2	1	0	2	1
男	是	1992	1	广东-揭阳	1	1	4	1	2	1	0	1	1	0	非固定性伴（请填写人数）〖1〗	没发生过	0	0	0	1	1	0	1	1	1	0	0	0	0	1	1	0	0	1	0	0	1	1	1	1	0	1	3	3	2	2	3	3	0
男	是	1991	1	江西-南昌	1	1	3	2	2	1	0	1	2	0	固定性伴（请填写人数）〖1〗	没发生过	1	0	1	1	0	1	1	1	1	0	1	1	1	1	0	0	0	1	0	0	1	0	0	3	0	2	1	0	1	1	1	2	1
男	是	1998	1	浙江-温州	1	1	5	2	1	1	0	1	1	0	固定性伴（请填写人数）〖1〗	没发生过	0	1	1	1	1	1	1	1	1	1	1	1	1	1	0	1	1	1	1	1	1	1	1	1	2	1	2	1	0	2	1	1	1
男	是	1995	1	辽宁-大连	1	3	6	3	2	1	0	1	3	0	固定性伴（请填写人数）〖1〗┋非固定性伴（请填写人数）〖2〗	没发生过	0	0	1	1	1	1	1	1	1	1	1	1	1	1	0	1	1	1	1	1	1	1	0	0	1	2	1	0	2	0	1	0	1
男	是	2001	1	四川-成都	1	3	5	1	1	1	0	1	5	0	固定性伴（请填写人数）〖1〗┋非固定性伴（请填写人数）〖4〗	没发生过	0	1	0	1	1	1	0	1	0	1	1	1	1	1	1	1	1	1	1	1	0	0	0	1	1	2	1	1	2	0	1	2	1
男	是	1992	1	广东-汕头	1	1	6	4	1	1	0	1	10	0	固定性伴（请填写人数）〖3〗┋非固定性伴（请填写人数）〖7〗	没发生过	0	1	0	2	1	1	1	1	1	1	1	1	1	1	0	1	1	1	1	1	0	1	0	0	0	2	1	0	1	0	0	0	1
男	是	2000	2	黑龙江-哈尔滨	1	3	5	1	1	1	0	1	1	0	固定性伴（请填写人数）〖1〗	没发生过	0	0	0	1	1	1	1	1	1	0	1	1	1	1	0	1	1	1	1	1	0	1	1	1	1	1	2	2	1	2	2	2	0
男	是	1995	1	广东-深圳	1	1	3	2	1	1	0	1	3	0	非固定性伴（请填写人数）〖3〗	没发生过	0	0	1	1	1	0	1	1	1	1	1	1	1	1	0	0	1	1	1	1	0	1	1	0	1	1	1	2	1	1	1	1	1
男	是	1991	1	浙江-杭州	1	5	5	3	1	1	0	1	2	1	固定性伴（请填写人数）〖2〗	没发生过	0	1	1	1	1	1	1	1	0	1	1	0	1	1	0	0	1	1	1	1	0	1	2	1	1	0	1	1	0	2	1	1	1
男	是	1992	2	辽宁-大连	1	1	4	2	1	1	0	1	8	2	非固定性伴（请填写人数）〖6〗	没发生过	0	0	1	4	1	1	1	1	0	1	1	1	1	1	1	0	1	1	1	1	1	1	2	3	2	1	2	2	1	2	2	2	1
男	是	1998	1	湖北-武汉	1	1	5	1	1	1	0	1	1	0	非固定性伴（请填写人数）〖5〗	没发生过	0	0	0	1	1	1	0	0	0	0	1	1	1	0	0	0	1	1	1	1	1	0	0	0	0	3	0	0	3	0	0	0	1
男	是	1980	1	河北-唐山	1	2	5	2	1	1	0	1	2	0	非固定性伴（请填写人数）〖‘〗	没发生过	0	0	1	1	1	1	0	1	1	1	0	1	1	1	1	0	1	1	0	1	1	1	0	0	0	3	0	0	3	0	0	2	1
男	是	1978	1	辽宁-大连	4	1	5	4	2	1	0	1	2	0	固定性伴（请填写人数）〖2〗	没发生过	0	1	0	2	1	1	1	1	1	1	1	1	1	1	1	1	1	1	1	1	1	1	1	1	1	1	1	1	1	1	1	1	1
男	是	1998	1	河北-沧州	1	3	5	1	1	1	0	1	7	0	固定性伴（请填写人数）〖0〗┋非固定性伴（请填写人数）〖7〗	发生过	0	0	1	2	1	1	1	0	1	1	1	1	1	1	1	0	1	1	1	0	1	0	1	0	1	3	1	1	2	0	0	0	1
男	是	1983	1	河北-唐山	3	2	2	2	2	1	0	1	2	0	固定性伴（请填写人数）〖2〗	没发生过	0	1	0	1	1	1	1	1	1	1	1	1	1	1	0	0	1	1	1	1	0	0	0	1	0	3	2	1	2	1	1	1	1
男	是	1993	1	浙江-温州	1	1	1	1	1	1	0	1	1	1	固定性伴（请填写人数）〖没有固定〗	没发生过	0	0	0	1	0	0	0	1	0	0	0	0	0	1	1	0	0	0	0	0	1	1	0	1	2	1	1	2	0	1	2	1	1
男	是	1988	1	辽宁-大连	1	1	3	4	1	1	0	1	5	0	固定性伴（请填写人数）〖2〗┋非固定性伴（请填写人数）〖3〗	没发生过	0	0	0	1	1	1	1	1	1	1	1	0	0	1	1	0	1	1	1	1	1	1	1	1	1	2	1	0	3	1	1	0	0
男	是	1976	1	河北-唐山	4	1	2	5	1	1	0	1	10	0	非固定性伴（请填写人数）〖10〗	没发生过	0	1	1	2	1	1	1	1	1	1	1	1	1	1	1	1	1	1	1	1	1	1	0	0	0	3	1	0	3	0	0	0	1
男	是	1968	1	辽宁-大连	2	1	5	4	2	1	0	1	2	0	固定性伴（请填写人数）〖1〗┋非固定性伴（请填写人数）〖1〗	没发生过	0	0	0	1	1	1	1	1	0	0	0	0	0	1	1	0	1	1	0	1	0	1	0	0	0	3	0	0	3	0	0	1	1
男	是	1993	1	山西-太原	1	1	5	1	1	1	0	1	1	0	固定性伴（请填写人数）〖1〗	没发生过	0	0	0	1	0	1	0	1	1	0	1	0	0	0	0	0	1	0	0	1	1	0	1	0	0	2	1	0	3	0	3	0	0
男	是	1990	1	广西-南宁	1	1	5	2	2	1	0	1	3	0	固定性伴（请填写人数）〖1〗┋非固定性伴（请填写人数）〖2〗	没发生过	0	0	0	1	1	0	1	1	1	1	1	1	1	1	1	1	1	1	1	1	0	1	0	0	0	3	2	1	2	0	1	0	1
男	是	1993	1	天津-河西区	1	1	6	4	1	1	0	1	1	0	固定性伴（请填写人数）〖1〗	没发生过	0	0	1	1	1	1	1	1	1	1	1	1	0	1	0	0	1	1	1	1	1	1	2	1	1	2	2	1	2	1	1	1	1
男	是	1997	1	重庆-九龙坡区	1	5	4	2	1	1	0	1	2	0	非固定性伴（请填写人数）〖2〗	没发生过	0	1	0	1	0	0	1	0	1	0	0	1	0	1	0	1	1	1	0	0	1	0	2	2	2	1	2	1	0	2	1	2	0
男	是	1980	1	新疆-乌鲁木齐	1	1	5	2	5	1	0	1	3	0	固定性伴（请填写人数）〖1〗┋非固定性伴（请填写人数）〖2〗	没发生过	0	0	0	1	1	0	1	1	1	1	1	1	1	1	1	0	1	1	0	1	1	1	0	0	1	2	1	0	2	0	0	0	0
男	是	1997	1	北京-海淀区	1	3	6	1	1	1	0	1	1	0	非固定性伴（请填写人数）〖1〗	没发生过	0	1	0	1	1	1	1	1	1	1	1	1	0	1	0	0	1	1	1	1	1	1	1	1	1	2	2	0	2	1	1	2	1
男	是	1988	1	天津-北辰区	2	1	5	3	2	1	0	1	2	0	固定性伴（请填写人数）〖3〗	没发生过	0	0	1	1	1	1	1	1	1	0	1	0	1	1	0	0	0	1	1	1	1	1	1	1	1	2	3	2	1	2	2	0	1
男	是	1986	1	辽宁-沈阳	1	1	4	3	1	1	0	1	1	0	固定性伴（请填写人数）〖2〗┋非固定性伴（请填写人数）〖0〗	没发生过	0	0	0	1	1	0	1	1	0	0	0	0	1	1	1	1	1	1	0	1	1	1	0	0	1	3	0	0	3	0	0	0	1
男	是	1998	1	陕西-西安	1	3	5	1	1	1	0	1	10	0	非固定性伴（请填写人数）〖10〗	没发生过	0	1	0	2	1	1	1	0	0	0	1	1	1	1	0	1	1	0	1	1	0	1	3	3	3	1	3	1	0	3	3	3	1
男	是	1980	1	河北-石家庄	4	1	3	2	1	1	0	1	1	0	非固定性伴（请填写人数）〖一个〗	没发生过	0	1	0	1	1	1	1	1	0	1	1	0	0	1	1	1	1	1	0	1	1	1	3	3	3	0	0	0	0	3	3	3	0
男	是	1977	1	辽宁-沈阳	1	5	2	1	4	1	0	1	1	0	固定性伴（请填写人数）〖1〗	没发生过	0	0	0	1	1	0	1	1	1	1	1	0	1	1	0	0	0	1	1	1	1	0	0	0	0	3	0	0	0	0	0	0	1
男	是	1996	1	河北-唐山	1	1	3	3	2	1	0	1	1	0	非固定性伴（请填写人数）〖1〗	没发生过	0	1	1	1	1	1	1	1	0	0	1	1	1	0	0	0	1	1	1	1	0	0	0	0	1	2	1	1	3	1	1	0	0
男	是	1999	1	广西-南宁	1	3	4	1	4	1	0	1	5	0	非固定性伴（请填写人数）〖6〗	没发生过	0	1	0	2	1	1	0	1	0	1	1	1	1	1	1	1	1	1	1	1	0	1	0	0	1	3	0	0	3	0	0	0	1
男	是	1991	1	河北-唐山	3	1	4	1	1	1	0	1	8	0	固定性伴（请填写人数）〖1〗┋非固定性伴（请填写人数）〖7〗	没发生过	0	1	1	2	0	1	1	0	1	1	0	1	1	1	0	1	1	1	1	1	0	1	0	0	0	2	3	0	1	1	0	2	1
男	是	1997	1	山东-临沂	1	1	4	2	1	1	0	1	1	0	固定性伴（请填写人数）〖1〗	没发生过	0	0	0	1	0	1	0	1	1	1	1	1	1	1	1	0	1	1	1	1	1	1	1	1	1	2	2	2	1	1	1	3	1
男	是	1997	1	湖北-恩施	1	3	5	1	1	1	0	1	1	0	固定性伴（请填写人数）〖1〗	没发生过	0	0	0	1	1	1	1	1	1	1	1	0	1	1	1	1	1	1	0	1	0	0	0	0	0	3	1	0	2	0	0	0	1
男	是	2001	1	湖南-郴州	1	1	3	1	2	1	0	1	4	0	非固定性伴（请填写人数）〖1〗	没发生过	0	0	0	1	0	0	1	0	1	1	0	1	0	1	0	1	1	1	0	0	1	0	0	1	2	3	0	1	3	0	0	0	1
男	是	1986	2	辽宁-大连	1	1	5	4	1	1	0	1	6	0	固定性伴（请填写人数）〖1〗┋非固定性伴（请填写人数）〖5〗	发生过	0	0	1	2	1	1	1	1	1	1	1	1	0	1	1	0	0	1	1	1	1	1	1	1	0	2	0	1	1	2	1	3	1
男	是	1988	1	河北-唐山	1	1	5	2	1	1	0	1	1	0	非固定性伴（请填写人数）〖1〗	没发生过	0	0	0	1	1	1	1	1	1	1	1	1	1	1	1	1	1	1	1	1	1	0	1	0	0	1	2	1	1	2	1	3	1
男	是	1975	1	河北-唐山	2	1	2	2	2	1	0	1	2	1	非固定性伴（请填写人数）〖3〗	没发生过	1	0	0	1	1	1	0	1	1	0	1	1	1	0	0	0	1	1	0	1	1	1	0	0	0	0	0	0	0	0	0	0	1
男	是	1979	1	广西-南宁	2	1	5	3	2	1	0	1	4	0	固定性伴（请填写人数）〖3〗┋非固定性伴（请填写人数）〖1〗	没发生过	1	1	1	2	1	1	1	1	1	1	1	1	1	1	1	1	1	1	1	0	1	1	1	1	0	2	2	0	2	0	0	2	1
男	是	1986	1	河北-唐山	2	1	5	2	2	1	0	1	3	0	固定性伴（请填写人数）〖3〗	没发生过	0	1	0	1	1	1	1	1	1	1	1	1	0	1	1	1	1	1	0	1	1	1	1	0	0	3	1	1	3	1	2	3	1
男	是	1985	1	辽宁-大连	4	1	3	2	1	1	0	1	3	0	固定性伴（请填写人数）〖3〗┋非固定性伴（请填写人数）〖9〗	没发生过	0	0	1	1	0	0	1	0	1	0	0	0	0	1	0	1	1	1	0	0	1	1	2	1	3	0	0	1	3	0	1	1	0
男	是	1992	1	广西-南宁	1	1	4	2	1	1	0	1	3	1	固定性伴（请填写人数）〖1〗┋非固定性伴（请填写人数）〖无〗	没发生过	0	0	1	1	1	1	1	1	1	0	1	1	1	1	0	1	1	1	1	1	0	1	1	2	2	0	2	1	0	2	1	1	0
男	是	1997	1	河北-唐山	1	1	4	2	1	1	0	1	1	0	非固定性伴（请填写人数）〖1〗	没发生过	0	1	0	1	1	1	1	1	0	1	1	1	1	1	0	1	1	1	1	1	1	1	1	1	2	1	2	0	2	1	2	3	1
男	是	1973	1	江西-南昌	2	1	5	4	1	1	0	1	5	0	非固定性伴（请填写人数）〖5〗	没发生过	0	1	0	1	1	1	1	1	1	1	1	1	1	1	0	0	1	1	1	1	1	1	0	0	0	3	0	0	2	0	0	0	1
男	是	1995	1	浙江-温州	1	2	2	2	2	1	0	1	4	1	非固定性伴（请填写人数）〖4〗	没发生过	0	0	1	1	1	0	1	1	1	0	1	1	0	1	0	1	1	1	1	0	1	1	1	1	1	1	2	1	1	1	1	1	1
男	是	1989	2	广西-南宁	1	5	5	1	1	1	0	1	2	0	非固定性伴（请填写人数）〖不记得了〗	没发生过	0	0	0	1	1	1	1	1	1	1	1	1	1	1	0	1	1	1	0	0	1	0	2	2	3	1	2	2	1	2	2	0	0
男	是	1986	1	河北-唐山	2	1	5	2	2	1	0	1	3	0	固定性伴（请填写人数）〖2〗	没发生过	1	0	1	1	0	0	1	1	1	0	1	0	0	1	0	0	1	1	1	0	1	1	0	0	0	3	0	1	0	0	1	0	0
男	是	1992	1	辽宁-葫芦岛	1	1	3	2	1	1	0	1	1	0	固定性伴（请填写人数）〖1〗	没发生过	0	1	1	1	1	0	0	1	1	0	0	1	0	1	1	1	1	1	0	1	1	1	0	0	0	0	0	0	0	0	0	0	0
男	是	1971	1	江西-南昌	3	1	4	2	4	1	0	1	2	0	非固定性伴（请填写人数）〖2〗	没发生过	0	1	0	1	1	1	1	1	1	1	1	1	0	1	1	1	1	1	1	1	0	1	3	0	3	1	3	0	0	0	0	0	1
男	是	1989	1	广西-南宁	1	1	5	2	1	1	0	1	4	0	固定性伴（请填写人数）〖1〗┋非固定性伴（请填写人数）〖4〗	没发生过	0	1	1	1	0	1	1	1	1	1	1	1	1	1	0	1	1	1	1	1	0	1	1	1	1	1	1	0	1	1	0	1	1
男	是	1979	1	广东-深圳	4	1	4	4	1	1	0	1	1	3	固定性伴（请填写人数）〖1〗	没发生过	0	1	1	1	1	0	1	1	1	1	1	1	1	1	1	1	1	1	1	1	0	1	0	0	1	3	1	0	3	0	0	0	1
男	是	1975	1	浙江-温州	1	1	3	2	1	1	0	1	20	1	非固定性伴（请填写人数）〖20〗	没发生过	0	0	1	4	1	0	1	1	1	1	1	1	1	1	1	1	1	1	1	1	0	1	1	1	1	1	1	1	1	1	1	1	1
男	是	1984	1	浙江-温州	2	1	4	5	1	1	0	1	2	0	非固定性伴（请填写人数）〖2〗	没发生过	1	0	0	1	1	1	1	1	1	1	1	1	0	1	0	1	1	1	1	1	1	1	0	0	0	0	2	1	0	2	0	1	1
男	是	1980	1	广东-惠州	2	1	5	5	1	1	0	1	1	0	固定性伴（请填写人数）〖1〗┋非固定性伴（请填写人数）〖0〗	没发生过	1	0	0	1	1	1	1	1	1	0	1	1	0	1	1	1	1	1	1	1	1	1	0	0	0	3	0	0	3	0	0	0	1
男	是	1987	1	浙江-金华	2	2	4	4	1	1	0	1	1	1	固定性伴（请填写人数）〖1〗	没发生过	0	0	1	1	1	1	1	1	1	0	1	0	0	1	1	0	1	1	1	1	1	1	1	0	2	2	2	0	2	2	0	1	1
男	是	1994	1	江西-赣州	1	1	5	2	1	1	0	1	6	1	固定性伴（请填写人数）〖3〗┋非固定性伴（请填写人数）〖3〗	没发生过	0	1	1	2	1	1	1	1	1	0	1	0	1	1	1	0	1	1	0	1	1	1	0	0	2	1	1	0	0	0	0	0	1
男	是	1974	1	江西-南昌	1	1	4	2	1	1	0	1	1	1	固定性伴（请填写人数）〖1〗	没发生过	0	0	0	1	1	1	1	1	1	1	1	1	0	1	1	0	1	1	1	1	1	0	2	0	0	1	3	1	0	0	0	0	1
男	是	1972	1	江西-吉安	4	1	4	2	1	1	0	1	2	0	固定性伴（请填写人数）〖2〗	没发生过	0	0	0	1	1	1	1	1	1	1	1	1	1	1	1	1	1	1	1	1	1	1	0	0	1	0	2	0	1	0	0	2	1
男	是	2000	1	河北-唐山	1	3	4	1	1	1	0	1	3	0	固定性伴（请填写人数）〖1〗┋非固定性伴（请填写人数）〖2〗	没发生过	0	0	1	1	0	1	1	1	1	1	1	1	0	1	0	1	1	1	1	1	1	1	1	1	1	3	1	1	3	1	1	2	0
男	是	2002	1	云南-曲靖	1	3	4	1	1	1	0	1	3	0	固定性伴（请填写人数）〖3〗	发生过	0	1	0	1	1	1	1	1	1	0	1	1	1	1	1	1	1	0	1	1	0	0	2	1	0	1	3	3	0	3	3	1	0
男	是	1999	1	江西-萍乡	1	3	4	1	4	1	0	1	3	0	非固定性伴（请填写人数）〖3〗	没发生过	0	1	1	1	1	0	1	1	1	1	1	1	0	1	0	0	1	1	1	0	1	1	0	0	0	1	3	2	1	2	2	2	1
男	是	1996	1	河北-唐山	1	3	5	1	1	1	0	1	3	0	非固定性伴（请填写人数）〖3〗	没发生过	0	1	1	1	1	1	1	1	1	1	1	1	1	1	0	0	1	1	1	1	0	1	1	0	0	2	0	0	2	1	0	0	1
男	是	1983	1	新疆-乌鲁木齐	4	1	4	2	2	1	0	1	2	0	固定性伴（请填写人数）〖2〗	没发生过	1	1	0	1	1	1	0	1	1	0	1	0	0	1	0	1	1	1	0	1	1	0	0	0	1	3	0	0	1	0	1	2	1
男	是	1994	1	辽宁-沈阳	1	3	6	2	1	1	0	1	3	0	固定性伴（请填写人数）〖2〗┋非固定性伴（请填写人数）〖1〗	没发生过	0	0	0	1	1	1	1	1	1	0	1	1	0	1	0	0	1	1	1	1	1	1	0	0	1	1	0	0	1	0	0	1	1
男	是	1989	1	河北-唐山	1	1	5	2	2	1	0	1	2	0	非固定性伴（请填写人数）〖2〗	发生过	0	1	0	1	1	1	1	1	1	1	1	1	0	1	1	1	1	1	0	1	1	1	1	0	0	2	3	1	1	1	2	1	0
男	是	2000	1	广东-汕头	1	1	2	1	1	1	0	1	0	0	固定性伴（请填写人数）〖没有〗	没发生过	0	1	0	1	1	1	1	1	1	1	1	0	1	1	0	1	1	1	0	1	1	1	0	0	0	0	0	0	3	3	3	2	1
男	是	1988	1	北京-朝阳区	4	6	1	1	1	1	0	1	6	0	非固定性伴（请填写人数）〖4〗	没发生过	0	0	1	2	0	0	0	0	0	0	0	0	0	0	0	0	0	0	0	0	1	0	0	0	3	3	3	3	3	3	3	3	1
男	是	1974	1	广西-南宁	4	1	5	4	1	1	0	1	2	0	非固定性伴（请填写人数）〖2〗	没发生过	0	1	0	1	1	1	1	1	1	1	1	1	0	1	1	1	1	1	1	1	1	1	0	0	1	2	1	0	0	0	0	0	1
男	是	1976	1	浙江-温州	3	1	2	4	1	1	0	1	2	0	固定性伴（请填写人数）〖2〗	没发生过	0	0	1	1	1	0	1	1	1	0	1	1	0	1	0	1	1	1	1	1	1	1	2	0	2	1	3	0	2	1	0	0	0
男	是	1989	1	河北-唐山	1	5	4	2	2	1	0	1	3	0	固定性伴（请填写人数）〖2〗	发生过	0	0	1	1	1	1	1	1	1	1	1	1	1	1	1	1	1	1	1	1	1	1	1	1	2	1	1	1	1	1	1	1	1
男	是	1988	1	广东-广州	1	1	3	2	1	1	0	1	8	0	固定性伴（请填写人数）〖3〗┋非固定性伴（请填写人数）〖5〗	没发生过	0	0	0	2	1	1	1	1	1	1	1	1	1	1	0	1	1	1	1	1	0	1	1	0	0	2	1	0	3	0	0	0	1
男	是	1979	1	广西-南宁	1	1	3	2	1	1	0	1	3	0	固定性伴（请填写人数）〖1〗┋非固定性伴（请填写人数）〖2〗	没发生过	0	0	0	1	1	1	1	0	1	0	0	0	1	1	0	1	1	1	0	1	1	1	0	0	0	3	0	0	2	0	1	0	0
男	是	1994	1	河北-石家庄	1	1	5	2	2	1	0	1	3	0	非固定性伴（请填写人数）〖3〗	没发生过	0	1	0	1	1	1	1	1	1	1	1	1	1	1	1	0	1	1	1	1	1	1	1	2	3	1	2	0	2	2	0	1	1
男	是	1999	1	浙江-温州	1	1	4	2	1	1	0	1	2	0	固定性伴（请填写人数）〖1〗	没发生过	0	0	1	1	1	1	0	1	1	1	1	1	1	1	1	1	1	1	0	1	0	1	1	3	3	1	1	1	0	2	1	1	1
男	是	1994	1	广东-汕头	1	1	2	2	1	1	0	1	3	0	非固定性伴（请填写人数）〖3〗	没发生过	0	0	0	1	1	1	1	1	1	1	1	1	1	1	1	0	0	1	1	0	1	1	0	0	0	3	0	0	3	0	0	0	0
男	是	1995	1	辽宁-大连	1	1	5	3	1	1	0	1	1	0	固定性伴（请填写人数）〖1〗	没发生过	0	1	0	1	0	1	1	1	1	1	1	1	0	1	1	1	1	1	1	1	0	1	0	0	0	3	0	0	3	0	0	3	1
男	是	1996	1	安徽-池州	1	3	5	1	1	1	0	1	10	0	非固定性伴（请填写人数）〖4〗	发生过	0	0	1	1	1	1	0	1	1	0	1	1	1	1	0	0	1	1	1	1	1	1	3	2	0	0	2	1	0	3	3	0	0
男	是	1990	1	浙江-温州	1	1	3	2	1	1	0	1	3	1	非固定性伴（请填写人数）〖3〗	没发生过	0	0	0	1	1	1	1	1	1	0	1	1	0	1	0	0	1	1	1	1	1	1	2	2	3	1	3	2	0	2	3	3	0
男	是	1981	2	广西-百色	2	1	5	4	2	1	0	1	1	0	固定性伴（请填写人数）〖1〗┋非固定性伴（请填写人数）〖0〗	没发生过	0	0	1	1	1	1	1	1	1	0	1	1	1	1	0	0	1	1	1	1	0	0	0	0	0	0	0	0	3	0	0	0	1
男	是	1993	1	河北-唐山	1	1	3	3	1	1	0	1	1	0	固定性伴（请填写人数）〖1〗	没发生过	0	0	0	2	0	1	0	0	0	0	1	0	0	0	0	0	0	1	0	1	1	0	0	0	1	1	3	1	1	2	3	1	1
男	是	1991	1	四川-成都	1	1	6	4	1	1	0	1	3	0	固定性伴（请填写人数）〖3〗┋非固定性伴（请填写人数）〖3〗	没发生过	0	0	0	1	1	1	0	1	0	1	1	0	1	1	1	0	1	1	1	1	1	0	2	1	2	1	2	1	2	1	1	1	1
男	是	1999	1	湖南-长沙	1	1	6	3	1	1	0	1	3	0	固定性伴（请填写人数）〖1〗	没发生过	0	0	0	1	0	0	1	1	0	0	1	1	0	1	1	0	1	1	0	0	0	0	3	3	2	0	3	3	0	3	3	3	0
男	是	1987	1	山东-济南	4	1	3	2	4	1	0	1	1	0	固定性伴（请填写人数）〖1〗	发生过	0	0	1	1	1	0	1	0	1	0	0	1	0	1	0	0	0	1	0	0	0	0	0	0	1	2	0	0	3	0	0	0	0
男	是	1982	1	黑龙江-佳木斯	4	1	2	2	1	1	0	1	20	0	非固定性伴（请填写人数）〖20〗	没发生过	0	0	1	4	1	1	0	1	1	0	1	1	1	1	0	0	0	1	1	1	0	1	0	0	0	2	0	0	0	0	0	0	0
男	是	1989	1	广东-深圳	1	1	5	4	1	1	0	1	2	0	固定性伴（请填写人数）〖1〗┋非固定性伴（请填写人数）〖1〗	没发生过	0	0	1	1	1	0	1	1	1	1	1	1	0	1	0	1	1	1	1	1	1	1	0	0	1	3	1	1	2	1	1	1	1
男	是	1986	1	广东-揭阳	1	1	2	2	2	1	0	1	1	0	固定性伴（请填写人数）〖1〗	没发生过	0	1	0	1	1	1	1	1	1	1	1	1	1	1	1	1	1	1	1	1	1	1	0	0	0	2	1	0	2	0	1	0	1
男	是	1994	1	河北-保定	1	1	6	2	1	1	0	1	5	0	非固定性伴（请填写人数）〖5〗	没发生过	0	0	1	2	1	1	1	1	1	0	1	1	0	1	1	0	1	1	1	1	1	1	1	1	1	2	1	1	1	1	1	2	1
男	是	1983	1	上海-浦东新区	1	1	6	5	1	1	0	1	20	0	非固定性伴（请填写人数）〖20〗	没发生过	0	1	0	4	1	1	1	1	1	1	1	1	1	1	0	1	1	1	1	1	1	1	0	1	1	2	1	0	2	0	0	0	1
男	是	1980	1	辽宁-大连	3	2	4	2	1	1	0	1	300	2	非固定性伴（请填写人数）〖200〗	没发生过	0	0	1	4	1	1	1	1	0	1	1	1	1	1	1	1	1	1	1	1	1	1	1	2	0	3	1	0	3	1	0	2	1
男	是	1996	2	广西-南宁	1	1	4	2	1	1	0	1	1	0	非固定性伴（请填写人数）〖1〗	没发生过	0	0	0	1	1	0	1	0	1	1	1	1	1	1	0	1	1	1	1	1	0	1	3	3	0	3	2	3	3	3	3	3	1
男	是	1985	1	新疆-乌鲁木齐	1	1	5	2	1	1	0	1	3	0	固定性伴（请填写人数）〖1〗┋非固定性伴（请填写人数）〖2〗	没发生过	0	1	1	1	1	1	1	1	1	1	1	1	1	1	1	1	1	1	1	1	1	1	1	0	1	0	2	1	2	1	1	0	1
男	是	1975	1	江西-南昌	1	1	5	3	1	1	0	1	10	0	非固定性伴（请填写人数）〖6〗	没发生过	0	0	0	2	1	1	1	1	0	1	1	0	0	1	0	0	1	1	0	1	0	1	2	0	2	1	3	0	1	0	1	0	1
男	是	1996	1	吉林-长春	1	1	3	2	1	1	0	1	1	0	固定性伴（请填写人数）〖1〗	没发生过	0	1	1	1	0	1	0	0	0	1	1	1	0	1	0	0	1	1	1	0	1	0	0	0	0	3	0	0	3	0	0	0	1
男	是	2001	2	广西-南宁	1	3	5	1	1	1	0	1	2	0	非固定性伴（请填写人数）〖2〗	没发生过	0	0	0	1	1	0	1	1	1	0	1	1	0	1	0	0	1	1	0	1	0	0	0	1	0	3	1	1	3	0	1	1	0
男	是	1963	1	河北-唐山	4	1	5	4	1	1	0	1	2	0	非固定性伴（请填写人数）〖3〗	没发生过	0	0	1	1	0	1	1	1	1	1	1	1	1	1	0	0	1	0	1	1	1	1	0	0	0	3	0	0	3	0	0	0	1
男	是	1978	1	广西-南宁	2	1	5	1	1	1	0	1	70	0	非固定性伴（请填写人数）〖60〗	没发生过	1	0	1	4	1	0	1	1	1	1	1	1	1	1	0	0	1	1	1	1	1	1	1	1	0	3	0	0	3	0	0	0	1
男	是	1993	1	广东-汕尾	1	1	2	3	2	1	0	1	2	0	固定性伴（请填写人数）〖0〗┋非固定性伴（请填写人数）〖2〗	没发生过	0	1	1	1	0	1	1	1	1	1	1	0	0	1	0	0	1	1	0	1	1	1	1	0	0	0	0	0	0	0	0	0	0
男	是	1992	2	新疆-吐鲁番	4	6	2	1	1	1	0	1	1	0	非固定性伴（请填写人数）〖1〗	没发生过	0	1	0	1	1	0	0	0	0	0	1	1	0	0	1	0	0	1	0	1	1	1	0	0	0	0	0	0	3	0	0	3	1
男	是	1997	2	广西-南宁	1	1	4	1	1	1	0	1	5	0	固定性伴（请填写人数）〖3〗┋非固定性伴（请填写人数）〖2〗	没发生过	0	1	0	1	0	0	0	1	1	0	1	1	0	1	1	1	1	1	1	0	1	1	3	2	2	1	3	3	2	3	2	2	1
男	是	1990	1	广东-珠海	1	1	6	4	1	1	0	1	2	0	非固定性伴（请填写人数）〖2〗	没发生过	0	0	0	1	1	1	1	1	1	0	1	1	0	1	1	0	1	1	1	0	0	1	0	1	0	2	1	0	2	1	0	1	0
男	是	1991	1	江苏-宿迁	1	1	2	1	1	1	0	1	11	0	固定性伴（请填写人数）〖1〗┋非固定性伴（请填写人数）〖10〗	没发生过	0	0	1	3	0	0	0	0	0	0	0	0	0	0	0	0	0	1	0	0	1	0	1	1	1	2	1	0	0	1	0	1	0
男	是	1990	1	广东-揭阳	1	1	2	2	1	1	0	1	3	0	固定性伴（请填写人数）〖2〗	没发生过	1	0	1	1	1	1	1	1	1	1	1	0	1	1	1	0	1	1	1	1	0	1	0	0	0	2	2	0	3	1	0	2	1
男	是	1995	1	陕西-西安	1	1	3	1	4	1	0	1	3	0	非固定性伴（请填写人数）〖3〗	没发生过	0	1	1	1	1	1	1	1	1	1	1	1	1	1	0	0	1	1	1	1	1	1	0	0	0	2	0	0	2	0	0	0	0
男	是	1999	1	江西-南昌	1	1	4	2	1	1	0	1	3	0	非固定性伴（请填写人数）〖3〗	没发生过	0	0	0	1	1	1	1	1	1	1	1	1	0	1	1	0	1	1	1	1	1	1	2	2	3	1	3	0	1	2	1	2	1
男	是	1995	1	河北-唐山	1	1	3	2	1	1	0	1	4	0	固定性伴（请填写人数）〖1〗┋非固定性伴（请填写人数）〖0〗	没发生过	0	0	1	1	0	1	1	1	1	0	1	0	1	1	0	1	0	1	1	0	0	1	3	2	0	2	3	2	1	2	2	3	0
男	是	1993	2	北京-海淀区	1	1	5	4	1	1	0	1	3	0	固定性伴（请填写人数）〖2〗┋非固定性伴（请填写人数）〖1〗	没发生过	0	0	1	1	1	1	1	1	1	1	1	1	0	1	1	0	1	1	1	1	1	1	0	0	1	2	1	0	3	0	0	1	1
男	是	1999	1	江西-赣州	1	3	4	2	1	1	0	1	1	0	固定性伴（请填写人数）〖1〗	没发生过	0	0	0	1	0	1	1	1	1	1	1	1	0	1	1	0	1	1	1	1	1	1	1	1	1	2	1	1	2	1	0	2	1
男	是	1968	1	北京-东城区	2	5	6	5	2	1	0	1	1	0	固定性伴（请填写人数）〖1〗	没发生过	1	1	0	1	1	1	1	1	1	1	1	1	1	1	1	1	1	1	0	1	1	1	0	0	0	2	0	0	3	0	0	0	1
男	是	1993	2	广西-南宁	1	1	5	2	2	1	0	1	1	0	固定性伴（请填写人数）〖1〗┋非固定性伴（请填写人数）〖0〗	没发生过	0	1	0	1	1	1	1	1	1	1	1	1	0	1	0	1	1	1	1	1	1	1	0	0	0	3	0	0	3	0	0	1	1
男	是	1999	1	广西-南宁	1	3	4	1	1	1	0	1	6	0	固定性伴（请填写人数）〖3〗┋非固定性伴（请填写人数）〖7〗	没发生过	0	1	1	1	1	1	1	1	1	0	1	1	0	1	0	1	1	1	1	1	0	0	0	0	1	2	2	1	3	0	1	3	0
男	是	2002	1	河北-保定	1	3	3	1	1	1	0	1	5	0	非固定性伴（请填写人数）〖5〗	没发生过	0	0	1	2	1	0	1	0	1	0	1	1	1	1	0	0	1	0	1	1	1	1	2	2	1	2	2	1	2	2	1	1	1
男	是	1993	1	河北-唐山	1	1	5	2	1	1	0	1	1	0	固定性伴（请填写人数）〖1〗	没发生过	1	0	0	1	1	1	1	1	1	1	0	1	1	1	1	1	1	1	1	1	1	1	0	1	2	3	0	0	2	0	0	2	1
男	是	2001	2	广西-南宁	1	3	4	1	1	1	0	1	3	0	固定性伴（请填写人数）〖1〗	没发生过	0	1	0	1	0	1	1	1	1	0	1	0	0	1	1	0	1	1	1	1	1	1	1	1	3	0	1	0	0	2	0	0	0
男	是	1985	1	河北-唐山	3	1	5	4	2	1	0	1	100	0	固定性伴（请填写人数）〖16〗┋非固定性伴（请填写人数）〖90〗	没发生过	0	0	1	4	0	1	1	1	1	0	1	1	1	1	1	0	1	1	0	1	1	1	3	1	2	3	3	0	0	3	2	2	0
男	是	1995	1	广西-南宁	1	1	4	2	1	1	0	1	3	3	非固定性伴（请填写人数）〖3〗	没发生过	0	0	1	1	1	0	0	1	0	0	1	0	0	0	0	0	1	1	0	0	1	0	0	0	0	0	0	0	0	0	0	0	0
男	是	1971	1	广西-玉林	2	5	2	1	1	1	0	1	1	0	非固定性伴（请填写人数）〖2〗	没发生过	1	1	0	1	1	0	1	1	1	0	1	0	0	1	1	1	1	1	1	1	1	0	0	0	1	3	0	0	3	0	0	0	0
男	是	1995	1	广东-汕头	1	5	5	2	1	1	0	1	10	0	非固定性伴（请填写人数）〖10〗	发生过	0	1	1	2	0	1	0	1	0	0	1	1	1	1	1	0	1	1	0	1	1	1	1	0	2	0	1	1	1	1	2	1	1
男	是	2000	1	江西-南昌	1	3	5	1	1	1	0	1	6	0	非固定性伴（请填写人数）〖5〗	没发生过	0	1	0	1	1	1	0	1	1	1	1	1	1	1	1	0	1	1	1	1	0	0	0	0	1	2	1	0	2	0	0	0	1
男	是	1989	1	辽宁-大连	1	1	5	4	1	1	0	1	1	0	固定性伴（请填写人数）〖2〗	没发生过	0	1	0	1	1	1	1	1	1	1	1	1	1	1	1	1	1	1	1	1	1	0	1	1	1	1	1	1	2	1	1	1	1
男	是	1994	1	江西-南昌	1	1	5	2	1	1	0	1	2	0	非固定性伴（请填写人数）〖2〗	没发生过	0	0	0	1	1	1	1	1	1	0	1	1	1	1	0	1	1	1	1	1	0	1	3	3	3	0	3	3	0	3	3	3	1
男	是	1974	1	湖北-孝感	2	1	4	3	1	1	0	1	2	0	固定性伴（请填写人数）〖2〗	没发生过	0	1	0	1	1	1	1	1	1	1	1	0	0	1	1	1	1	1	1	1	1	1	0	0	1	1	2	0	1	1	1	1	1
男	是	1987	1	湖南-永州	2	1	5	3	1	1	0	1	1	0	固定性伴（请填写人数）〖1〗	没发生过	0	1	1	1	1	0	1	0	1	0	1	1	1	1	1	0	1	1	0	1	0	1	2	2	1	2	2	0	2	0	1	2	1
男	是	1980	1	江西-南昌	2	1	5	4	1	1	0	1	3	0	固定性伴（请填写人数）〖1〗┋非固定性伴（请填写人数）〖2〗	没发生过	1	1	1	1	1	1	1	1	1	1	1	1	1	1	0	1	1	1	1	1	1	1	1	0	1	3	0	0	3	0	0	0	1
男	是	2002	1	湖南-怀化	1	3	3	1	2	1	0	1	1	0	固定性伴（请填写人数）〖1〗	没发生过	0	1	0	1	1	0	1	1	1	1	1	1	0	1	1	1	1	1	1	1	1	1	1	1	0	1	2	2	1	2	2	2	1
男	是	1990	1	江西-南昌	1	1	6	3	5	1	0	1	3	0	非固定性伴（请填写人数）〖3〗	没发生过	0	1	0	1	1	1	0	1	1	0	0	0	0	1	1	0	0	1	1	1	1	1	1	0	2	1	3	1	1	2	1	2	0
男	是	1999	1	江西-宜春	1	1	4	2	1	1	0	1	1	0	固定性伴（请填写人数）〖1〗	没发生过	0	0	1	1	0	0	1	1	1	0	1	0	0	1	0	0	0	1	0	0	0	0	1	0	0	2	3	2	1	2	1	2	1
男	是	1983	2	广西-南宁	2	6	2	1	1	1	0	1	1	0	固定性伴（请填写人数）〖1〗┋非固定性伴（请填写人数）〖无〗	没发生过	0	1	1	1	0	1	0	1	1	0	1	1	1	1	0	1	1	1	1	1	1	1	3	3	3	0	3	3	3	3	3	3	1
男	是	1983	1	新疆-哈密	2	1	4	2	1	1	0	1	1	0	固定性伴（请填写人数）〖1〗	没发生过	0	1	0	1	1	0	1	1	1	0	1	1	0	1	0	1	1	1	1	1	1	1	0	0	0	3	0	0	3	0	0	0	1
男	是	1989	1	江西-南昌	1	1	5	2	1	1	0	1	1	0	固定性伴（请填写人数）〖1〗	没发生过	0	0	1	1	1	1	1	1	1	1	1	1	0	1	0	0	1	1	1	1	1	0	1	0	1	0	0	1	2	1	0	2	1
男	是	1994	1	江西-景德镇	1	1	3	2	1	1	0	1	1	0	固定性伴（请填写人数）〖1〗	没发生过	0	1	0	1	1	0	1	1	1	0	1	1	0	0	0	0	1	1	0	1	1	0	0	0	0	3	0	0	3	0	0	1	0
男	是	1991	1	四川-成都	1	1	5	2	1	1	0	1	6	0	固定性伴（请填写人数）〖1〗┋非固定性伴（请填写人数）〖5〗	没发生过	0	0	1	2	1	1	1	1	1	1	1	1	1	1	0	1	1	1	1	1	1	1	0	0	1	1	0	0	2	0	0	0	1
男	是	1995	1	北京-朝阳区	1	1	5	4	1	1	0	1	3	0	固定性伴（请填写人数）〖3〗	没发生过	0	1	0	1	1	1	1	1	1	1	1	1	1	1	0	1	1	1	1	1	1	1	0	1	0	2	1	1	3	1	1	1	1
男	是	2001	1	湖南-长沙	1	3	5	1	1	1	0	1	4	0	固定性伴（请填写人数）〖1〗	没发生过	0	0	0	1	1	1	1	1	1	0	1	1	0	1	0	0	0	1	0	1	1	1	0	1	0	0	0	0	1	0	0	2	0
男	是	2000	1	江西-南昌	1	1	5	2	1	1	0	1	3	0	固定性伴（请填写人数）〖2〗	没发生过	0	1	1	1	1	1	1	1	1	0	1	1	1	1	0	1	1	1	1	1	1	1	1	0	0	3	0	0	3	0	2	0	1
男	是	1993	1	四川-成都	1	1	5	4	2	1	0	1	4	0	非固定性伴（请填写人数）〖4〗	没发生过	0	0	1	1	1	1	1	1	1	1	1	1	1	1	1	0	1	1	1	1	1	1	1	0	0	2	1	0	0	1	0	0	1
男	是	1995	1	广西-南宁	1	1	5	3	1	1	0	1	2	0	非固定性伴（请填写人数）〖2〗	发生过	0	1	1	1	1	1	1	1	0	1	1	0	0	0	0	0	0	1	1	1	1	1	1	1	3	3	3	1	2	2	1	2	1
男	是	1982	1	辽宁-大连	1	1	6	5	1	1	0	1	2	0	固定性伴（请填写人数）〖2〗	没发生过	0	1	0	1	1	1	1	1	1	0	1	1	1	1	0	1	1	1	1	1	0	1	3	2	3	0	3	0	2	2	1	0	1
男	是	1992	1	浙江-温州	1	1	5	2	1	1	0	1	3	0	非固定性伴（请填写人数）〖3〗	没发生过	0	1	0	1	1	0	1	1	1	1	1	1	1	1	0	1	1	1	1	1	0	0	0	0	0	0	0	0	2	2	0	1	1
男	是	1984	2	云南-昆明	1	1	5	5	1	1	0	1	12	5	固定性伴（请填写人数）〖2〗┋非固定性伴（请填写人数）〖2〗	没发生过	0	0	0	3	0	0	1	1	1	0	0	1	0	1	1	1	0	0	0	1	1	1	0	1	0	0	0	1	2	0	0	2	0
男	是	1992	1	云南-曲靖	1	1	5	2	1	1	0	1	3	0	非固定性伴（请填写人数）〖3〗	没发生过	0	1	0	1	1	1	1	1	1	1	1	1	1	1	0	1	1	1	1	1	1	1	2	0	0	2	3	2	1	1	3	3	0
男	是	1982	1	广西-南宁	2	1	4	2	2	1	0	1	3	0	固定性伴（请填写人数）〖1〗┋非固定性伴（请填写人数）〖2〗	没发生过	1	0	0	1	1	1	1	0	1	0	1	1	1	1	0	1	1	1	1	1	1	1	0	0	0	2	0	0	2	1	0	0	1
男	是	2000	1	浙江-宁波	1	3	4	1	1	1	0	1	1	0	固定性伴（请填写人数）〖1〗	没发生过	0	1	1	1	1	1	1	1	1	0	1	1	0	1	0	0	1	1	1	0	1	1	1	0	3	0	0	0	0	0	0	0	1
男	是	1999	1	浙江-温州	1	1	3	2	1	1	0	1	3	0	非固定性伴（请填写人数）〖7〗	没发生过	0	0	1	2	1	1	1	1	1	1	1	1	1	1	1	0	1	1	0	0	1	1	0	0	1	0	0	0	2	0	1	0	0
男	是	1977	2	广西-南宁	1	1	4	2	1	1	0	1	12	12	固定性伴（请填写人数）〖6〗┋非固定性伴（请填写人数）〖10〗	没发生过	0	1	0	2	1	1	1	1	1	1	1	1	1	1	1	1	1	1	1	1	1	1	0	0	1	1	0	0	0	0	0	0	1
男	是	2002	1	湖南-衡阳	1	3	5	4	1	1	0	1	2	0	非固定性伴（请填写人数）〖3〗	没发生过	0	1	1	1	1	1	1	1	1	0	1	1	0	1	1	1	1	1	1	1	1	0	3	2	1	1	1	1	1	2	1	2	1
男	是	1999	1	辽宁-大连	1	1	3	1	1	1	0	1	1	11	固定性伴（请填写人数）〖11〗	发生过	1	1	1	2	1	1	1	0	0	0	0	0	0	0	0	0	0	0	0	0	0	0	0	0	0	0	0	0	0	0	0	0	1
男	是	1990	1	广东-汕头	1	6	3	5	1	1	0	1	3	3	非固定性伴（请填写人数）〖阳光〗	发生过	0	0	1	1	0	0	1	1	0	0	1	0	0	0	1	0	0	1	0	0	1	0	1	1	1	1	3	1	1	1	1	0	0
男	是	1999	1	重庆-沙坪坝区	1	3	5	1	1	1	0	1	20	0	固定性伴（请填写人数）〖3〗┋非固定性伴（请填写人数）〖17〗	没发生过	0	1	1	4	1	1	0	1	1	1	1	1	1	1	1	0	0	1	1	1	1	0	1	1	0	2	1	1	2	1	1	1	0
男	是	1995	1	浙江-温州	1	3	6	1	1	1	0	1	6	0	固定性伴（请填写人数）〖4〗┋非固定性伴（请填写人数）〖2〗	没发生过	0	0	0	2	1	1	1	1	1	1	1	1	1	1	1	1	1	1	1	1	1	1	1	0	0	2	1	0	3	1	0	1	1
男	是	1984	2	广西-南宁	2	1	4	2	1	1	0	1	26	2	固定性伴（请填写人数）〖2〗┋非固定性伴（请填写人数）〖24〗	没发生过	0	0	1	4	1	1	1	1	1	1	1	1	1	1	1	1	1	1	1	1	1	1	1	0	1	1	0	1	1	1	1	1	1
男	是	1997	2	贵州-贵阳	1	3	5	1	1	1	0	1	0	0	非固定性伴（请填写人数）〖0〗	没发生过	0	1	0	1	1	1	1	1	1	1	0	1	1	1	1	1	1	1	1	1	0	1	0	1	3	3	1	0	3	1	1	1	1
男	是	2002	1	江西-南昌	1	2	3	2	1	1	0	1	5	0	非固定性伴（请填写人数）〖5〗	没发生过	0	0	0	1	1	1	1	0	1	0	1	0	1	1	0	0	0	1	1	1	0	0	0	0	0	0	0	0	0	0	0	0	0
男	是	1999	1	福建-福州	1	3	5	1	1	1	0	1	2	0	固定性伴（请填写人数）〖2〗	没发生过	0	1	0	1	0	1	1	1	1	1	1	1	0	1	0	0	1	1	1	0	1	1	0	0	0	3	1	0	2	1	0	1	1
男	是	1991	1	广东-汕头	1	1	2	2	1	1	0	1	5	0	非固定性伴（请填写人数）〖10〗	没发生过	0	1	0	1	1	1	1	1	1	0	1	1	1	1	0	1	1	1	0	1	0	1	1	0	3	0	3	0	1	1	0	2	1
男	是	1990	1	河北-石家庄	2	1	4	3	1	1	0	1	3	0	非固定性伴（请填写人数）〖2〗	没发生过	1	1	1	1	0	1	1	1	0	1	1	1	1	1	0	0	1	1	1	1	1	1	1	0	0	3	1	0	3	1	0	0	0
男	是	1970	1	湖北-武汉	2	1	3	3	1	1	0	1	5	0	固定性伴（请填写人数）〖2〗┋非固定性伴（请填写人数）〖6〗	没发生过	1	0	1	2	1	1	1	1	1	0	1	1	0	1	1	0	1	1	1	1	1	0	1	1	0	1	2	0	2	1	0	0	0
男	是	1990	1	广西-南宁	1	1	6	3	2	1	0	1	3	0	非固定性伴（请填写人数）〖3〗	没发生过	0	0	0	1	1	1	1	1	1	1	1	1	0	1	1	0	1	1	1	1	1	1	0	1	2	2	1	0	2	1	1	2	1
男	是	2000	1	广东-汕头	1	1	3	1	2	1	0	1	1	0	非固定性伴（请填写人数）〖1〗	发生过	0	0	1	1	0	0	0	0	0	0	0	0	0	0	0	0	0	0	0	0	0	0	0	0	0	0	0	0	0	0	0	0	0
男	是	2001	1	广东-广州	1	3	4	1	1	1	0	1	4	0	非固定性伴（请填写人数）〖4〗	没发生过	0	0	1	1	1	1	1	1	1	0	1	0	0	1	1	0	1	1	0	1	1	1	2	1	2	0	2	0	0	1	1	3	1
男	是	1990	2	广西-南宁	1	1	5	2	2	1	0	1	8	0	固定性伴（请填写人数）〖0〗┋非固定性伴（请填写人数）〖5〗	没发生过	0	0	1	2	1	1	1	1	1	1	1	1	1	1	0	0	1	1	1	1	1	1	0	0	1	1	2	2	2	1	0	1	1
男	是	2000	1	辽宁-沈阳	1	3	5	1	1	1	0	1	3	0	固定性伴（请填写人数）〖1〗┋非固定性伴（请填写人数）〖2〗	没发生过	0	0	1	1	1	1	1	1	1	0	1	1	1	1	0	1	1	1	0	1	1	1	1	1	0	1	3	1	1	2	1	2	1
男	是	1998	1	广东-揭阳	1	1	2	1	1	1	0	1	2	0	固定性伴（请填写人数）〖1〗┋非固定性伴（请填写人数）〖1〗	没发生过	0	0	1	1	0	0	0	0	0	0	1	1	0	1	1	0	0	1	1	0	1	1	2	0	0	2	0	0	1	1	0	2	0
男	是	1963	1	浙江-温州	2	1	3	3	2	1	0	1	1	0	固定性伴（请填写人数）〖1〗	没发生过	1	0	0	1	0	1	1	1	1	0	1	1	1	1	1	0	1	1	0	0	1	0	2	3	3	1	2	3	3	3	3	3	0
男	是	1987	1	辽宁-沈阳	1	1	6	2	3	1	0	1	1	0	固定性伴（请填写人数）〖1〗	没发生过	0	0	0	1	1	1	0	1	0	1	1	0	1	1	1	1	0	1	1	1	0	0	0	0	0	3	0	0	3	0	0	0	1
男	是	1981	1	河北-唐山	3	1	6	4	1	1	0	1	3	0	固定性伴（请填写人数）〖1〗┋非固定性伴（请填写人数）〖2〗	没发生过	0	1	1	1	1	1	1	1	1	1	1	1	1	1	1	0	1	0	1	1	1	1	1	0	2	1	1	0	1	0	0	1	1
男	是	1997	1	浙江-温州	1	1	5	2	1	1	0	1	1	0	固定性伴（请填写人数）〖1〗	没发生过	0	0	0	1	1	0	1	1	1	1	1	1	1	1	1	0	1	1	0	1	0	1	1	1	0	2	0	0	3	0	0	0	1
男	是	1990	1	河北-秦皇岛	1	1	4	2	1	1	0	1	2	0	非固定性伴（请填写人数）〖3〗	没发生过	0	1	0	1	1	0	1	1	1	1	1	1	0	1	1	1	1	1	1	1	1	0	0	0	0	0	0	0	0	0	0	0	1
男	是	1993	2	浙江-温州	1	1	2	2	1	1	0	1	3	0	固定性伴（请填写人数）〖1〗┋非固定性伴（请填写人数）〖2〗	没发生过	0	1	1	2	1	0	1	1	1	0	1	0	1	1	0	0	1	1	1	1	0	1	0	0	0	0	0	0	0	0	0	0	1
男	是	1976	1	河北-唐山	3	1	3	2	1	1	0	1	1	0	固定性伴（请填写人数）〖1〗┋非固定性伴（请填写人数）〖0〗	没发生过	1	0	0	1	1	1	1	1	1	1	1	1	1	1	1	1	1	1	0	1	1	1	3	0	0	3	3	0	3	3	0	0	0
男	是	1968	1	湖北-武汉	4	1	3	5	1	1	0	1	2	0	固定性伴（请填写人数）〖0〗┋非固定性伴（请填写人数）〖0〗	没发生过	0	0	1	1	1	0	1	1	1	0	1	1	1	1	1	0	1	1	0	1	1	1	0	0	0	1	0	0	2	0	0	0	0
男	是	1977	1	广西-南宁	3	1	3	5	4	1	0	1	1	0	固定性伴（请填写人数）〖1〗	没发生过	1	1	0	1	1	1	1	1	1	0	1	1	1	1	0	1	1	1	1	1	1	1	1	0	0	3	2	0	3	0	0	0	1
男	是	1995	2	广西-南宁	1	1	4	2	1	1	0	1	5	0	固定性伴（请填写人数）〖1〗	没发生过	0	0	1	1	1	1	1	1	1	1	1	0	1	1	0	1	1	1	0	1	0	1	0	0	0	3	0	0	3	0	0	0	1
男	是	1976	1	陕西-商洛	2	1	3	1	2	1	0	1	3	0	非固定性伴（请填写人数）〖3〗	没发生过	1	0	1	1	1	0	1	1	0	0	1	0	0	1	1	0	1	1	0	0	1	0	1	1	1	2	0	1	1	1	1	0	0
男	是	1993	1	辽宁-大连	1	5	4	1	1	1	0	1	5	0	非固定性伴（请填写人数）〖5〗	没发生过	0	1	0	1	1	1	1	1	1	0	1	1	1	1	0	1	1	1	1	1	0	1	3	3	3	0	3	3	0	3	3	0	1
男	是	1986	1	河北-秦皇岛	2	1	3	3	2	1	0	1	2	1	固定性伴（请填写人数）〖2〗	没发生过	1	1	1	1	1	0	1	1	1	1	1	1	1	1	0	1	1	1	1	1	0	1	2	0	0	2	2	0	1	1	0	0	1
男	是	1982	1	浙江-杭州	1	1	6	5	1	1	0	1	10	0	固定性伴（请填写人数）〖3〗┋非固定性伴（请填写人数）〖7〗	没发生过	0	1	1	2	1	1	1	1	1	1	1	1	0	1	1	0	1	1	1	1	1	1	2	1	0	1	0	0	0	2	0	1	1
男	是	1982	1	河北-唐山	2	6	3	1	1	1	0	1	1	5	固定性伴（请填写人数）〖1〗┋非固定性伴（请填写人数）〖无〗	没发生过	1	0	0	1	0	1	1	1	1	0	1	1	0	1	0	1	1	1	1	1	1	1	0	0	0	1	0	0	0	0	0	0	0
男	是	1994	1	辽宁-大连	1	1	3	2	1	1	0	1	2	0	固定性伴（请填写人数）〖1〗┋非固定性伴（请填写人数）〖1〗	没发生过	0	0	1	1	1	1	1	1	1	0	1	1	1	1	0	1	1	1	1	1	1	1	2	2	0	1	1	0	1	2	1	0	0
男	是	1984	1	广西-南宁	1	1	5	4	1	1	0	1	4	0	固定性伴（请填写人数）〖1〗┋非固定性伴（请填写人数）〖3〗	没发生过	1	1	1	2	1	1	1	1	1	1	1	1	0	1	0	0	1	1	1	1	1	1	0	0	0	3	0	0	0	1	1	1	1
男	是	1991	1	浙江-温州	1	1	5	3	1	1	0	1	3	0	固定性伴（请填写人数）〖1〗	没发生过	0	0	1	1	0	1	1	0	1	1	0	1	1	1	1	0	1	1	1	1	1	1	1	1	1	1	2	1	0	2	2	2	1
男	是	1987	2	广西-南宁	1	1	5	3	2	1	0	1	5	0	固定性伴（请填写人数）〖3〗┋非固定性伴（请填写人数）〖2〗	没发生过	0	0	0	2	1	1	1	1	1	0	1	1	1	1	1	1	1	1	1	1	1	1	0	0	0	3	2	1	3	1	1	1	1
男	是	1988	2	河北-秦皇岛	1	1	5	2	2	1	0	1	10	0	非固定性伴（请填写人数）〖10〗	没发生过	0	0	1	2	0	1	1	1	1	0	1	1	0	1	0	1	1	1	1	1	1	1	0	0	0	1	1	0	1	1	0	1	1
男	是	1986	1	天津-东丽区	3	1	5	3	2	1	0	1	1	0	非固定性伴（请填写人数）〖1〗	没发生过	0	0	0	1	1	0	1	1	1	0	1	0	0	1	0	1	1	1	1	1	0	1	0	0	0	3	0	0	3	0	0	0	0
男	是	1997	1	广东-汕头	1	5	4	1	1	1	0	1	1	0	非固定性伴（请填写人数）〖1〗	没发生过	0	0	0	1	1	1	1	1	1	1	1	1	0	1	1	1	1	1	1	1	0	0	2	1	1	1	2	1	1	2	1	3	1
男	是	1983	1	湖北-武汉	1	1	5	4	1	1	0	1	20	0	非固定性伴（请填写人数）〖20〗	没发生过	0	0	1	4	1	0	0	0	0	0	0	0	0	0	0	0	0	0	0	0	0	0	0	0	1	0	2	0	2	0	0	0	0
男	是	2000	1	浙江-温州	1	3	4	1	1	1	0	1	1	0	固定性伴（请填写人数）〖1〗	没发生过	0	1	0	1	1	1	1	1	1	0	1	0	1	1	0	0	1	1	0	1	0	0	0	0	0	2	1	0	1	0	0	0	0
男	是	1997	2	湖北-武汉	1	3	6	1	1	1	0	1	5	0	非固定性伴（请填写人数）〖5〗	发生过	0	1	0	1	1	1	1	1	1	1	1	1	1	1	1	0	1	1	1	1	1	1	0	0	1	3	1	1	2	0	0	0	1
男	是	1995	1	北京-东城区	1	1	5	4	1	1	0	1	1	0	非固定性伴（请填写人数）〖1〗	没发生过	0	1	0	1	1	1	1	1	1	0	1	1	0	1	1	1	1	1	1	1	1	0	2	1	3	1	2	0	1	3	0	2	0
男	是	1978	1	天津-北辰区	2	1	3	1	4	1	0	1	1	0	固定性伴（请填写人数）〖1〗	没发生过	0	1	0	1	1	1	1	1	1	0	1	1	0	1	0	0	1	1	0	1	1	1	0	0	1	3	0	0	3	0	0	0	1
男	是	1971	1	湖北-荆州	2	1	4	2	1	1	0	1	1	0	非固定性伴（请填写人数）〖1〗	没发生过	0	1	0	1	1	1	1	1	1	0	1	1	1	1	1	1	1	1	1	1	0	1	0	0	2	2	0	0	3	0	0	0	1
男	是	1991	1	浙江-温州	1	1	5	3	1	1	0	1	5	0	固定性伴（请填写人数）〖5〗	没发生过	0	0	0	2	1	1	1	1	1	0	1	1	0	1	0	1	1	1	1	1	1	1	0	0	0	1	0	0	2	0	0	0	0
男	是	1994	2	广西-南宁	1	1	4	2	1	1	0	1	1	0	固定性伴（请填写人数）〖1〗	没发生过	0	1	0	1	0	1	1	0	0	0	1	1	1	1	1	0	0	1	1	1	0	1	1	1	3	1	1	0	3	0	0	0	0
男	是	1999	1	浙江-杭州	1	3	4	1	1	1	0	1	1	1	非固定性伴（请填写人数）〖1〗	没发生过	0	0	0	1	0	1	0	1	0	0	0	0	0	1	1	0	1	1	0	0	0	0	1	1	0	2	2	0	2	1	0	1	1
男	是	1985	1	辽宁-沈阳	1	1	6	5	2	1	0	1	100	0	固定性伴（请填写人数）〖2〗┋非固定性伴（请填写人数）〖100〗	没发生过	0	0	0	2	1	1	1	0	1	1	1	1	1	1	1	1	1	1	0	1	1	1	0	0	1	3	0	0	3	0	0	0	1
男	是	1995	1	江西-南昌	2	1	4	2	1	1	0	1	3	0	非固定性伴（请填写人数）〖3〗	没发生过	1	0	1	1	1	1	1	1	1	1	0	1	1	1	1	1	1	1	0	1	0	1	0	0	0	3	0	0	3	0	1	2	0
男	是	1986	1	辽宁-大连	1	2	5	2	1	1	0	1	2	0	非固定性伴（请填写人数）〖2〗	没发生过	0	1	0	1	1	1	1	1	1	0	1	1	1	1	1	0	1	1	0	1	1	1	1	1	2	0	1	0	2	1	1	0	1
男	是	2002	1	广东-深圳	1	1	5	3	1	1	0	1	5	0	固定性伴（请填写人数）〖可爱0〗	没发生过	0	1	1	1	1	0	1	1	1	1	1	1	1	1	1	1	1	1	1	1	1	0	1	1	1	2	1	1	2	1	1	1	1
男	是	1983	2	广西-南宁	1	1	3	2	4	1	0	1	1	0	固定性伴（请填写人数）〖1〗┋非固定性伴（请填写人数）〖0〗	没发生过	0	1	0	1	1	1	1	1	1	1	1	1	0	1	0	0	1	1	0	1	1	0	0	0	0	3	1	0	3	0	0	0	0
男	是	1988	1	浙江-温州	1	1	5	4	1	1	0	1	2	0	非固定性伴（请填写人数）〖2〗	没发生过	0	1	1	1	1	1	1	1	1	1	1	1	0	1	0	1	1	1	1	1	0	1	0	0	0	2	0	0	3	0	2	2	1
男	是	2001	2	广西-桂林	1	3	3	2	1	1	0	1	1	0	固定性伴（请填写人数）〖2〗┋非固定性伴（请填写人数）〖0〗	没发生过	0	0	0	1	0	0	0	0	0	0	0	0	0	0	0	1	0	1	0	0	0	1	0	2	0	0	0	1	0	0	1	0	0
男	是	2000	1	湖南-长沙	1	3	3	1	1	1	0	1	1	0	非固定性伴（请填写人数）〖1〗	没发生过	0	1	0	1	1	1	1	1	1	1	1	1	1	1	0	1	1	1	1	1	1	1	1	1	0	2	3	1	1	1	2	0	1
男	是	1988	1	北京-朝阳区	3	1	2	2	1	1	0	1	1	0	固定性伴（请填写人数）〖1〗	发生过	1	0	0	1	1	1	0	1	1	0	1	0	0	1	1	0	1	0	1	0	0	1	1	2	0	3	2	0	3	1	0	1	0
男	是	1994	2	新疆-乌鲁木齐	1	1	4	2	1	1	0	1	4	0	固定性伴（请填写人数）〖1〗┋非固定性伴（请填写人数）〖3〗	没发生过	0	0	1	1	1	1	1	1	1	0	1	1	1	1	1	0	1	1	1	1	1	1	2	2	3	1	2	1	1	2	2	2	1
男	是	1993	1	江西-南昌	1	1	6	3	1	1	0	1	7	0	固定性伴（请填写人数）〖3〗┋非固定性伴（请填写人数）〖4〗	没发生过	0	0	0	2	1	1	1	1	1	1	1	1	0	0	0	0	1	1	0	1	1	0	1	1	3	1	2	1	2	1	1	1	0
男	是	2001	1	江西-抚州	1	3	4	1	2	1	0	1	2	0	固定性伴（请填写人数）〖1〗┋非固定性伴（请填写人数）〖1〗	没发生过	0	0	0	1	1	1	0	1	1	1	0	1	0	1	1	1	1	1	1	1	1	1	0	0	0	0	0	0	0	0	0	0	1
男	是	1999	1	北京-西城区	1	1	5	1	1	1	0	1	10	0	固定性伴（请填写人数）〖1〗┋非固定性伴（请填写人数）〖9〗	没发生过	0	1	1	2	1	1	1	1	1	1	1	1	1	1	0	1	1	1	1	1	1	1	0	0	0	0	1	0	0	0	0	0	1
男	是	1998	2	广西-南宁	1	1	4	2	1	1	0	1	5	0	固定性伴（请填写人数）〖2〗	没发生过	0	0	0	1	0	1	0	1	1	0	1	1	1	1	0	1	1	1	0	1	1	1	0	0	0	2	0	0	0	0	0	1	1
男	是	1995	1	浙江-温州	1	1	4	2	1	1	0	1	4	0	固定性伴（请填写人数）〖2〗┋非固定性伴（请填写人数）〖2〗	没发生过	0	1	1	1	1	1	1	0	1	0	1	1	1	1	1	1	1	1	1	1	1	1	1	1	0	2	1	1	2	1	1	2	1
男	是	1992	1	河北-唐山	1	1	5	2	1	1	0	1	1	0	非固定性伴（请填写人数）〖1〗	没发生过	0	1	0	1	1	1	0	1	1	0	1	1	0	1	1	0	1	1	1	1	1	0	0	0	0	2	0	0	3	1	0	1	1
男	是	2002	1	江西-南昌	1	1	2	1	1	1	0	1	6	1	固定性伴（请填写人数）〖3〗┋非固定性伴（请填写人数）〖3〗	没发生过	0	0	0	2	1	1	1	1	1	1	1	1	1	1	0	0	1	1	1	1	1	0	0	0	0	2	0	0	0	1	2	2	1
男	是	1988	1	河北-唐山	1	1	4	2	1	1	0	1	3	0	固定性伴（请填写人数）〖1〗┋非固定性伴（请填写人数）〖2〗	没发生过	1	0	1	1	1	1	1	1	0	1	1	1	0	1	0	0	1	1	0	1	1	1	0	0	0	2	1	0	1	0	0	1	1
男	是	1974	1	河北-唐山	2	5	2	1	2	1	0	1	3	0	固定性伴（请填写人数）〖1〗┋非固定性伴（请填写人数）〖3〗	没发生过	0	1	0	1	0	1	1	0	1	0	1	0	1	1	0	1	1	1	0	1	0	1	0	0	0	0	0	0	0	0	0	0	1
男	是	1972	1	辽宁-大连	2	1	5	4	1	1	0	1	1	0	固定性伴（请填写人数）〖1〗	没发生过	1	0	1	1	1	1	1	1	1	0	1	1	0	1	1	1	1	1	1	1	1	1	1	1	1	2	1	1	2	1	1	0	1
男	是	1970	1	湖北-恩施	2	1	5	3	1	1	0	1	2	1	固定性伴（请填写人数）〖1〗	没发生过	1	0	1	1	1	0	1	1	1	0	1	1	0	1	0	1	1	1	1	1	1	1	1	2	0	1	2	0	2	2	0	1	0
男	是	1992	1	浙江-温州	1	1	5	2	1	1	0	1	1	0	固定性伴（请填写人数）〖1〗	没发生过	0	0	1	1	0	1	1	1	1	1	1	1	1	1	1	0	1	1	1	1	1	0	0	0	3	2	1	0	0	1	1	2	1
男	是	1985	1	河北-唐山	1	1	5	2	1	1	0	1	4	0	非固定性伴（请填写人数）〖4〗	没发生过	0	1	1	1	1	1	1	1	1	0	1	1	1	1	1	1	1	1	1	1	1	1	1	2	1	1	2	2	1	2	3	2	1
男	是	1989	1	河北-唐山	1	1	4	2	1	1	0	1	3	0	固定性伴（请填写人数）〖1〗	没发生过	0	0	1	1	1	1	1	1	1	1	1	1	1	1	0	0	1	1	1	1	1	1	3	0	0	1	1	3	1	2	2	2	1
男	是	1970	1	上海-杨浦区	2	1	5	4	2	1	0	1	3	0	非固定性伴（请填写人数）〖3〗	没发生过	0	1	0	1	1	0	1	1	1	0	1	0	0	1	1	0	1	1	0	1	1	1	1	1	3	2	2	0	2	0	0	1	1
男	是	1991	2	广西-南宁	1	1	3	2	1	1	0	1	3	0	非固定性伴（请填写人数）〖3〗	没发生过	0	0	1	1	1	0	1	1	1	0	0	0	1	1	0	0	0	1	1	1	1	1	2	0	1	2	1	1	2	2	1	2	1
男	是	1973	1	河北-石家庄	3	1	5	3	2	1	0	1	2	0	非固定性伴（请填写人数）〖2〗	没发生过	0	1	0	1	1	1	1	0	0	1	1	1	1	1	1	1	1	1	1	1	0	1	0	0	0	2	0	0	3	0	0	0	1
男	是	1999	2	河北-廊坊	1	3	5	1	1	1	0	1	6	0	非固定性伴（请填写人数）〖7〗	没发生过	0	0	1	2	1	1	1	0	1	0	1	1	0	1	0	0	0	1	1	1	0	1	1	1	0	1	0	0	0	0	0	0	0
男	是	1997	1	浙江-温州	1	1	5	2	2	1	0	1	3	1	非固定性伴（请填写人数）〖3〗	没发生过	0	1	1	1	1	0	1	1	1	0	1	1	1	1	0	1	1	1	1	1	0	1	3	3	3	0	3	3	0	3	3	3	1
男	是	1992	1	天津-红桥区	1	1	5	3	1	1	0	1	1	0	固定性伴（请填写人数）〖1〗	没发生过	0	0	0	1	1	1	1	0	1	1	1	1	0	1	0	1	1	1	1	1	1	1	1	1	1	3	1	0	2	3	3	2	0
男	是	1990	1	河北-唐山	1	1	5	4	1	1	0	1	5	0	非固定性伴（请填写人数）〖5〗	没发生过	0	1	1	2	1	1	1	1	1	1	1	1	0	1	0	0	1	1	1	1	1	1	0	0	0	3	1	2	2	3	1	2	1
男	是	1996	2	辽宁-大连	1	1	6	4	2	1	0	1	1	0	固定性伴（请填写人数）〖1〗	没发生过	0	0	0	1	1	1	1	1	0	0	1	0	0	1	1	0	1	1	1	1	1	1	0	0	0	3	1	0	2	0	0	1	1
男	是	1984	1	北京-东城区	2	1	5	2	1	1	0	1	1	1	固定性伴（请填写人数）〖1〗	没发生过	1	0	1	1	0	0	0	0	0	0	0	0	0	0	0	0	0	0	0	0	0	0	2	0	3	0	3	0	2	2	0	1	0
男	是	1979	1	辽宁-大连	4	1	5	2	1	1	0	1	1	0	固定性伴（请填写人数）〖1〗┋非固定性伴（请填写人数）〖4〗	没发生过	0	1	1	1	1	0	1	1	1	0	1	1	0	1	1	1	1	1	0	1	1	1	1	1	2	1	2	0	1	2	0	3	0
男	是	1998	1	河北-承德	1	3	5	1	1	1	0	1	2	0	非固定性伴（请填写人数）〖2〗	没发生过	0	1	1	1	1	1	1	1	1	1	1	1	0	1	1	0	1	1	1	1	1	0	0	0	0	3	0	0	2	0	1	0	1
男	是	1986	1	广西-南宁	4	1	4	2	2	1	0	1	3	0	固定性伴（请填写人数）〖3〗	没发生过	1	1	0	1	1	0	1	1	1	0	1	0	1	1	1	1	1	1	1	1	1	1	0	0	1	3	0	0	3	0	0	0	1
男	是	1981	2	广西-南宁	1	1	5	2	1	1	0	1	10	0	固定性伴（请填写人数）〖2〗┋非固定性伴（请填写人数）〖3〗	没发生过	0	0	0	2	1	1	1	1	1	1	1	1	1	1	0	1	1	1	1	1	0	1	0	0	0	3	0	0	2	0	0	1	1
男	是	1988	1	河北-唐山	3	4	5	2	1	1	0	1	6	0	固定性伴（请填写人数）〖3〗	没发生过	0	1	0	2	0	1	1	1	1	0	1	0	0	1	1	0	1	1	0	0	1	0	2	0	2	3	2	3	2	2	1	2	0
男	是	1991	1	陕西-西安	3	1	4	2	1	1	0	1	1	0	固定性伴（请填写人数）〖1〗┋非固定性伴（请填写人数）〖0〗	没发生过	0	1	0	1	1	1	1	1	1	0	1	1	1	1	0	1	1	1	1	1	1	1	1	0	2	2	3	1	0	3	1	1	1
男	是	1996	1	辽宁-沈阳	1	1	5	1	1	1	0	1	10	0	非固定性伴（请填写人数）〖10〗	没发生过	0	0	1	3	1	1	1	1	1	0	1	1	1	1	1	1	1	1	1	1	1	1	2	2	2	1	2	2	1	2	2	2	1
男	是	1974	1	江西-南昌	2	1	4	2	2	1	0	1	2	0	固定性伴（请填写人数）〖2〗	没发生过	1	0	0	1	1	1	1	1	1	1	1	1	0	1	1	0	1	1	1	1	1	1	1	0	1	2	1	0	2	1	1	0	1
男	是	1990	1	江西-赣州	1	1	5	4	1	1	0	1	10	0	非固定性伴（请填写人数）〖10〗	发生过	0	1	1	2	1	1	1	1	1	1	1	1	0	1	0	1	1	1	1	1	1	0	0	0	0	3	0	0	3	0	0	0	1
男	是	1989	1	湖南-郴州	1	1	4	4	1	1	0	1	9	0	固定性伴（请填写人数）〖3〗	没发生过	0	1	1	3	0	1	1	1	1	1	1	1	1	1	0	1	1	0	0	1	0	1	0	0	0	0	0	0	0	0	0	0	1
男	是	2000	2	陕西-西安	1	3	5	1	1	1	0	1	3	0	非固定性伴（请填写人数）〖4〗	没发生过	0	1	0	1	1	0	1	1	1	1	1	0	0	1	0	0	0	1	1	1	0	1	0	0	0	3	1	1	3	0	1	1	1
男	是	1999	1	湖北-襄阳	1	1	4	1	1	1	0	1	2	0	固定性伴（请填写人数）〖2〗	没发生过	0	0	0	1	0	1	1	1	1	0	1	1	0	1	1	1	1	1	1	1	1	1	1	1	1	1	0	0	1	0	2	0	0
男	是	1993	1	广东-深圳	1	1	5	4	2	1	0	1	2	0	非固定性伴（请填写人数）〖2〗	没发生过	0	0	1	1	1	1	1	1	1	1	1	1	1	1	1	0	1	1	1	1	1	1	1	0	2	1	3	0	2	1	0	0	0
男	是	1995	2	广西-南宁	1	3	5	1	1	1	0	1	15	0	固定性伴（请填写人数）〖2〗┋非固定性伴（请填写人数）〖13〗	没发生过	0	0	1	3	1	1	1	1	1	1	1	1	1	1	0	0	1	1	1	1	1	1	1	1	1	1	1	0	2	1	1	0	1
男	是	1999	1	河北-唐山	1	2	4	1	1	1	0	1	1	1	固定性伴（请填写人数）〖1〗	没发生过	0	0	1	1	1	0	1	1	1	0	1	1	1	1	1	0	1	1	0	1	1	1	3	2	1	0	3	3	3	3	3	2	0
男	是	1985	1	北京-朝阳区	1	1	6	5	1	1	0	1	1	1	固定性伴（请填写人数）〖1〗┋非固定性伴（请填写人数）〖1〗	没发生过	0	1	1	1	1	1	1	1	1	1	1	1	1	1	1	0	1	1	1	1	1	1	1	1	1	2	1	1	2	1	1	1	1
男	是	1980	1	广东-广州	1	1	3	2	2	1	0	1	10	0	非固定性伴（请填写人数）〖2〗	发生过	0	0	1	4	1	0	1	1	1	0	0	0	1	1	1	0	1	1	0	1	1	1	1	2	1	0	3	3	0	3	3	2	0
男	是	2002	1	湖北-黄冈	1	3	5	3	1	1	0	1	3	0	非固定性伴（请填写人数）〖3〗	没发生过	0	0	0	1	0	1	1	1	1	0	1	1	1	1	1	1	1	1	0	1	0	1	0	0	0	3	0	0	3	0	0	0	0
男	是	1985	1	浙江-温州	3	1	5	5	1	1	0	1	2	0	固定性伴（请填写人数）〖2〗	没发生过	0	0	1	1	1	1	1	1	1	1	1	1	1	1	1	1	1	1	1	1	1	1	1	1	0	2	1	0	2	1	0	2	1
男	是	2001	1	浙江-杭州	1	3	5	1	1	1	0	1	1	0	固定性伴（请填写人数）〖1〗	没发生过	0	0	0	1	1	0	1	1	1	1	1	1	1	1	0	1	1	1	0	1	1	1	0	0	0	3	1	0	3	0	1	1	0
男	是	1996	1	湖北-武汉	1	1	5	2	1	1	0	1	2	0	固定性伴（请填写人数）〖1〗	没发生过	0	0	1	1	1	1	1	1	1	1	1	1	0	1	1	1	1	1	1	1	1	1	2	1	2	2	2	0	2	2	3	2	1
男	是	1981	2	江西-南昌	1	1	3	2	1	1	0	1	2	0	固定性伴（请填写人数）〖2〗	没发生过	0	1	0	1	1	1	0	1	1	0	0	0	0	1	0	1	1	1	0	1	1	1	0	0	0	3	0	0	3	0	0	0	1
男	是	1995	1	江西-南昌	1	3	6	1	1	1	0	1	3	0	固定性伴（请填写人数）〖1〗┋非固定性伴（请填写人数）〖2〗	没发生过	0	1	0	1	1	0	1	1	1	1	1	1	1	1	1	1	1	1	1	1	1	1	2	2	1	1	2	1	1	2	1	2	1
男	是	1975	1	河北-石家庄	4	1	3	2	2	1	0	1	1	0	非固定性伴（请填写人数）〖1〗	没发生过	0	0	0	1	1	1	1	1	1	0	1	0	0	1	1	1	1	1	1	1	1	1	1	1	1	2	2	2	2	2	2	1	1
男	是	1997	1	广西-南宁	1	5	4	1	1	1	0	1	20	0	固定性伴（请填写人数）〖1〗┋非固定性伴（请填写人数）〖10+〗	没发生过	0	1	1	4	1	1	0	1	0	0	1	0	0	1	1	0	1	1	0	0	1	0	1	1	3	3	1	1	1	1	1	3	1
男	是	1999	1	浙江-杭州	1	3	5	1	1	1	0	1	1	0	固定性伴（请填写人数）〖1〗	没发生过	0	1	0	1	1	1	1	1	1	1	1	1	0	1	1	1	1	1	1	1	1	1	0	0	0	0	0	0	3	0	0	0	1
男	是	1984	2	辽宁-大连	3	1	3	2	1	1	0	1	1	1	固定性伴（请填写人数）〖1〗	没发生过	0	0	1	1	1	1	1	1	0	1	1	0	1	1	0	0	1	1	1	1	0	0	2	2	2	1	2	1	1	2	1	2	1
男	是	1970	1	内蒙古-呼和浩特	1	1	6	3	2	1	0	1	0	0	非固定性伴（请填写人数）〖0〗	没发生过	0	1	0	1	1	1	1	0	0	0	1	1	0	1	0	0	1	1	1	1	1	1	1	0	0	3	0	0	3	0	0	0	1
男	是	1965	1	江西-宜春	2	1	4	2	1	1	0	1	1	0	固定性伴（请填写人数）〖1〗┋非固定性伴（请填写人数）〖0〗	没发生过	1	0	0	1	1	0	1	1	1	1	1	1	1	1	1	0	1	1	0	1	0	0	1	1	1	2	1	0	2	1	1	2	0
男	是	1998	1	广西-南宁	1	1	4	2	1	1	0	1	3	0	固定性伴（请填写人数）〖1〗┋非固定性伴（请填写人数）〖3〗	没发生过	0	1	1	1	0	1	1	1	1	0	1	1	0	1	1	1	1	1	0	1	1	1	1	0	2	0	3	2	1	2	2	1	1
男	是	2002	2	广西-南宁	1	3	5	1	1	1	0	1	1	0	固定性伴（请填写人数）〖1〗	没发生过	0	1	0	1	1	0	1	0	0	0	0	1	0	0	1	1	1	1	0	1	1	1	0	0	0	3	0	2	3	0	0	0	0
男	是	1991	1	广东-汕头	1	1	3	2	2	1	0	1	15	0	非固定性伴（请填写人数）〖16〗	没发生过	1	1	0	4	1	1	1	1	1	0	1	1	1	1	0	1	1	1	1	1	1	1	0	0	0	3	0	1	0	0	0	2	0
男	是	1998	1	陕西-西安	1	3	5	1	1	1	0	1	1	0	固定性伴（请填写人数）〖1〗┋非固定性伴（请填写人数）〖0〗	没发生过	0	1	0	1	1	1	0	1	0	1	0	0	1	1	1	0	0	1	1	0	0	0	1	0	3	1	1	1	1	1	1	1	1
男	是	2001	1	江西-上饶	1	3	3	1	1	1	0	1	2	0	非固定性伴（请填写人数）〖2〗	没发生过	0	0	0	1	1	0	1	1	1	1	1	0	0	0	1	0	1	0	1	1	0	0	3	1	0	1	1	1	1	1	1	1	1
男	是	1996	1	北京-海淀区	1	1	5	3	2	1	0	1	10	0	非固定性伴（请填写人数）〖5〗	没发生过	0	0	1	2	1	0	1	0	1	1	1	1	0	1	0	0	0	1	1	1	0	0	0	0	0	2	0	0	2	0	0	0	1
男	是	1990	2	辽宁-大连	1	1	5	3	1	1	0	1	1	0	固定性伴（请填写人数）〖2〗	没发生过	0	0	1	1	1	1	1	1	1	1	1	1	0	1	0	1	1	1	1	1	1	1	1	0	2	1	0	0	3	0	0	0	1
男	是	2000	2	辽宁-大连	1	3	5	2	1	1	0	1	1	3	固定性伴（请填写人数）〖1〗┋非固定性伴（请填写人数）〖1〗	发生过	0	1	1	1	1	0	1	1	1	1	0	1	0	1	0	1	1	1	0	1	1	0	0	0	0	0	0	0	0	0	0	0	1
男	是	1999	1	辽宁-大连	1	3	5	2	1	1	0	1	1	0	固定性伴（请填写人数）〖1〗	没发生过	0	0	1	1	1	1	1	1	1	1	1	1	1	1	1	1	1	1	1	1	0	1	0	0	0	2	0	0	2	0	0	0	1
男	是	2000	1	辽宁-大连	1	2	4	1	1	1	0	1	2	0	非固定性伴（请填写人数）〖2〗	没发生过	0	1	1	1	1	1	1	1	1	0	1	1	1	1	1	0	1	1	1	0	0	1	0	0	3	0	0	2	3	1	3	1	1
男	是	1992	1	辽宁-大连	1	3	6	1	1	1	0	1	4	0	非固定性伴（请填写人数）〖4〗	没发生过	0	1	0	1	1	1	1	1	1	1	1	1	0	1	0	1	1	0	0	1	1	1	0	0	0	3	0	0	0	0	0	0	1
男	是	1993	1	辽宁-沈阳	1	1	5	2	1	1	0	1	3	0	固定性伴（请填写人数）〖3〗	没发生过	0	1	1	1	1	1	1	1	1	1	1	1	1	1	1	1	1	1	1	1	1	1	0	0	0	3	0	0	3	0	0	0	1
男	是	1995	1	江西-南昌	1	1	5	3	2	1	0	1	2	0	固定性伴（请填写人数）〖3〗	没发生过	0	1	1	1	1	1	1	1	1	1	1	1	1	1	1	0	1	1	1	1	0	1	1	0	0	2	1	0	3	1	0	1	1
男	是	1996	1	广西-南宁	1	3	5	1	1	1	0	1	3	0	固定性伴（请填写人数）〖1〗┋非固定性伴（请填写人数）〖2〗	没发生过	0	0	0	1	1	1	1	1	1	1	1	1	1	1	1	0	1	1	1	1	1	1	0	1	1	2	1	0	3	1	1	1	1
男	是	2000	1	江西-南昌	1	3	4	1	2	1	0	1	1	0	非固定性伴（请填写人数）〖1〗	没发生过	0	1	0	1	1	1	1	1	1	0	1	1	1	1	0	1	1	0	1	1	0	1	3	3	3	0	3	3	3	3	3	3	1
男	是	1990	1	江西-南昌	1	1	6	3	1	1	0	1	2	0	固定性伴（请填写人数）〖2〗	没发生过	0	0	0	1	1	1	1	1	1	1	1	1	0	1	1	0	1	1	0	1	1	0	0	0	1	2	1	0	2	0	1	1	0
男	是	1996	1	辽宁-大连	1	3	6	1	1	1	0	1	6	0	固定性伴（请填写人数）〖1〗┋非固定性伴（请填写人数）〖5〗	没发生过	0	1	1	2	1	1	1	1	1	1	1	1	1	1	1	1	1	1	1	1	0	0	0	0	0	2	0	0	2	0	0	0	1
男	是	1982	1	广西-南宁	1	5	4	1	1	1	0	1	2	0	非固定性伴（请填写人数）〖2〗	没发生过	0	1	0	1	1	1	1	1	1	1	1	1	1	1	1	1	1	1	1	1	1	1	0	0	0	2	0	0	2	0	0	0	1
男	是	1993	1	河北-唐山	1	1	5	1	1	1	0	1	1	0	固定性伴（请填写人数）〖1〗	没发生过	0	1	0	1	1	1	1	1	1	0	1	0	1	1	1	1	1	1	1	1	0	1	3	1	2	1	3	1	1	3	1	3	0
男	是	1987	1	辽宁-大连	1	1	6	4	1	1	0	1	3	0	固定性伴（请填写人数）〖1〗┋非固定性伴（请填写人数）〖2〗	没发生过	0	1	0	1	1	1	1	1	1	1	1	1	0	1	1	1	1	1	1	1	1	1	2	1	1	0	3	2	1	3	2	2	1
男	是	1982	1	辽宁-大连	2	1	6	3	1	1	0	1	2	0	非固定性伴（请填写人数）〖2〗	没发生过	1	1	1	1	1	1	1	1	1	0	1	1	0	1	1	0	1	1	0	1	1	1	1	0	1	2	1	0	2	1	1	1	1
男	是	1994	1	辽宁-大连	1	3	6	1	1	1	0	1	6	0	固定性伴（请填写人数）〖2〗┋非固定性伴（请填写人数）〖4〗	没发生过	0	0	1	3	1	1	1	1	1	1	1	1	0	1	0	0	1	1	1	1	1	1	1	1	1	2	2	0	2	3	1	3	1
男	是	1996	1	河北-唐山	1	1	5	3	1	1	0	1	1	0	固定性伴（请填写人数）〖1〗	没发生过	0	1	1	1	1	1	0	1	0	0	1	1	1	1	1	1	1	1	1	1	1	1	0	0	0	3	1	0	3	0	1	1	1
男	是	1990	1	浙江-温州	3	1	4	4	2	1	0	1	3	0	非固定性伴（请填写人数）〖3〗	没发生过	0	0	1	1	1	0	1	1	1	1	1	0	1	1	0	0	1	1	0	1	0	1	1	1	1	2	0	0	2	1	1	1	1
男	是	1989	1	河北-唐山	1	1	5	2	1	1	0	1	1	0	固定性伴（请填写人数）〖1〗	没发生过	0	1	1	1	1	1	1	1	1	1	1	0	1	1	1	0	1	1	1	1	1	1	1	1	0	0	0	1	1	1	1	1	1
男	是	2001	1	辽宁-大连	1	3	5	2	1	1	0	1	3	0	固定性伴（请填写人数）〖3〗	没发生过	0	0	1	1	1	1	1	1	1	1	1	1	1	1	1	1	1	1	1	1	1	1	2	2	3	1	2	1	2	2	2	2	1
男	是	2000	1	辽宁-大连	1	3	5	1	1	1	0	1	1	0	固定性伴（请填写人数）〖1〗	没发生过	0	1	1	1	1	1	1	1	1	0	1	1	1	1	0	0	1	1	1	1	1	1	0	0	1	3	2	0	3	1	1	1	1
男	是	1992	1	北京-东城区	1	1	4	3	1	1	0	1	2	0	固定性伴（请填写人数）〖1〗┋非固定性伴（请填写人数）〖1〗	没发生过	0	1	1	1	1	1	1	0	1	1	1	1	1	1	1	1	1	1	1	1	1	1	1	1	2	1	1	0	1	1	0	1	0
男	是	2001	1	天津-滨海新区	1	3	5	1	1	1	0	1	1	0	固定性伴（请填写人数）〖1〗	没发生过	0	0	1	1	1	1	1	1	1	0	1	1	1	1	1	0	1	1	1	1	0	1	1	0	1	3	1	0	3	0	0	0	1
男	是	1985	1	河北-唐山	1	1	5	2	1	1	0	1	6	0	固定性伴（请填写人数）〖2〗┋非固定性伴（请填写人数）〖4〗	没发生过	0	0	1	2	1	1	1	0	1	0	1	1	1	1	1	0	1	1	0	1	1	1	3	2	3	1	3	1	0	3	3	3	1
男	是	2001	1	辽宁-大连	1	3	5	1	2	1	0	1	1	0	非固定性伴（请填写人数）〖1〗	没发生过	0	1	0	1	1	1	1	1	1	0	1	1	1	1	1	1	1	1	1	0	1	1	1	1	1	3	2	1	3	2	1	2	1
男	是	1978	1	辽宁-大连	1	1	5	4	1	1	0	1	1	0	固定性伴（请填写人数）〖1〗	没发生过	0	0	0	1	1	1	0	1	1	0	0	1	0	1	0	1	1	1	1	0	1	1	3	2	3	0	0	1	1	3	1	1	0
男	是	1982	1	湖南-娄底	1	1	5	2	2	1	0	1	1	0	固定性伴（请填写人数）〖1〗	没发生过	0	0	0	1	1	0	1	0	1	1	1	1	0	1	0	1	1	1	1	1	0	1	0	0	2	2	3	0	2	3	1	2	1
男	是	1984	1	辽宁-大连	2	1	4	3	1	1	0	1	3	1	固定性伴（请填写人数）〖3〗┋非固定性伴（请填写人数）〖无〗	没发生过	1	0	1	1	1	1	1	1	1	1	1	0	1	1	1	0	1	1	1	1	0	1	3	3	0	0	3	0	3	3	3	0	0
男	是	2001	1	广西-南宁	1	3	4	1	1	1	0	1	1	0	固定性伴（请填写人数）〖1〗	没发生过	0	0	1	1	1	0	1	1	1	1	1	1	0	1	1	1	1	1	1	1	1	1	0	0	0	0	0	1	1	1	1	1	1
男	是	1989	2	辽宁-大连	2	1	4	2	2	1	0	1	2	0	固定性伴（请填写人数）〖2〗┋非固定性伴（请填写人数）〖4〗	没发生过	1	0	0	1	1	0	1	1	1	1	1	1	0	1	1	0	0	1	1	1	0	1	2	2	2	1	1	0	0	2	0	1	1
男	是	1978	1	河北-唐山	2	1	5	2	2	1	0	1	1	1	固定性伴（请填写人数）〖1〗	没发生过	1	0	0	1	1	1	1	1	1	1	1	1	0	1	1	1	1	1	1	1	1	1	1	0	1	2	1	0	2	1	1	1	1
男	是	1985	1	江西-南昌	1	1	6	4	1	1	0	1	10	1	非固定性伴（请填写人数）〖10〗	没发生过	0	1	0	2	1	1	1	1	0	0	1	1	1	1	0	1	1	1	1	1	0	1	1	0	0	1	2	1	1	1	1	1	1
男	是	1999	1	河北-唐山	1	5	5	1	1	1	0	1	4	0	非固定性伴（请填写人数）〖4〗	没发生过	0	0	1	1	1	1	1	1	1	1	1	1	1	1	1	1	1	1	1	1	1	1	2	2	2	1	3	2	2	2	3	3	1
男	是	1995	1	浙江-温州	1	1	5	3	1	1	0	1	15	0	固定性伴（请填写人数）〖5〗	没发生过	1	1	0	2	0	1	1	1	1	0	1	1	1	1	0	1	1	1	1	1	0	1	0	1	0	0	0	0	0	0	0	0	0
男	是	1999	1	辽宁-大连	1	3	5	1	1	1	0	1	3	0	固定性伴（请填写人数）〖1〗┋非固定性伴（请填写人数）〖3〗	没发生过	0	1	1	1	0	1	1	1	1	1	1	1	1	1	1	0	1	1	1	1	1	1	0	0	0	3	0	0	3	0	0	0	0
男	是	1981	1	浙江-温州	4	1	3	2	1	1	0	1	5	0	非固定性伴（请填写人数）〖5〗	没发生过	0	0	1	1	0	1	1	1	1	0	0	0	0	0	0	0	0	1	0	1	1	1	0	0	1	1	1	0	2	1	1	1	1
男	是	2000	1	辽宁-大连	1	6	4	2	2	1	0	1	5	0	非固定性伴（请填写人数）〖5〗	发生过	1	1	1	2	1	1	1	1	1	1	1	1	0	1	1	1	1	1	1	1	1	1	1	0	0	2	3	2	1	1	2	1	1
男	是	1927	1	江西-南昌	2	1	6	4	1	1	0	1	5	0	非固定性伴（请填写人数）〖6〗	没发生过	1	1	1	2	1	0	1	1	1	1	1	1	0	1	0	1	1	1	1	1	1	1	0	0	0	3	0	0	3	0	3	0	1
男	是	2001	1	河北-唐山	1	3	4	2	5	1	0	1	2	0	非固定性伴（请填写人数）〖2〗	没发生过	0	0	0	1	1	1	1	1	1	1	1	1	1	1	0	0	1	1	0	0	0	0	2	1	3	2	2	3	2	2	2	2	0
男	是	1991	2	广西-南宁	1	1	4	1	2	1	0	1	2	0	非固定性伴（请填写人数）〖2〗	没发生过	0	1	0	1	0	0	0	0	0	0	0	0	0	0	0	0	0	0	0	0	0	0	0	0	0	0	0	0	0	0	0	0	0
男	是	1997	1	浙江-温州	1	1	5	2	1	1	0	1	2	0	固定性伴（请填写人数）〖1〗┋非固定性伴（请填写人数）〖1〗	没发生过	0	1	0	1	1	0	1	0	1	1	1	1	1	1	0	0	1	1	1	1	0	1	0	0	0	3	0	0	3	0	0	0	1
男	是	1994	1	浙江-温州	1	1	5	3	1	1	0	1	4	0	固定性伴（请填写人数）〖2〗	没发生过	0	0	1	1	1	1	1	1	1	1	1	0	1	1	0	0	1	1	1	1	0	1	3	2	2	1	3	2	2	2	2	3	1
男	是	1977	1	辽宁-大连	2	1	6	5	2	1	0	1	20	2	非固定性伴（请填写人数）〖2〗	没发生过	1	0	1	2	0	0	0	0	0	0	0	0	0	0	0	0	0	0	0	0	0	0	3	3	3	3	3	3	3	3	3	3	0
男	是	1973	1	贵州-贵阳	5	6	5	4	1	1	0	1	10	0	非固定性伴（请填写人数）〖10〗	没发生过	0	0	0	2	1	1	0	1	0	1	1	1	1	1	1	0	1	1	1	1	0	1	2	1	3	1	1	1	1	1	1	2	0
男	是	1997	1	浙江-温州	1	1	5	2	1	1	0	1	2	0	固定性伴（请填写人数）〖1〗┋非固定性伴（请填写人数）〖1〗	没发生过	0	1	0	1	1	1	1	1	1	1	1	1	0	1	1	1	1	1	1	1	1	1	0	0	0	2	2	0	2	0	0	1	1
男	是	1970	2	广西-南宁	2	1	5	2	1	1	0	1	4	0	非固定性伴（请填写人数）〖4〗	没发生过	1	1	0	1	1	1	1	1	1	1	1	1	0	1	1	1	1	1	1	1	1	1	0	0	1	0	1	0	0	0	0	0	0
男	是	1981	1	辽宁-大连	1	1	4	4	1	1	0	1	2	2	固定性伴（请填写人数）〖1〗┋非固定性伴（请填写人数）〖1〗	没发生过	0	0	1	1	1	1	1	1	1	0	1	1	0	1	1	1	1	1	1	1	1	1	0	0	2	1	0	0	1	0	0	0	1
男	是	1993	1	河北-唐山	1	1	6	3	1	1	0	1	2	1	固定性伴（请填写人数）〖1〗	没发生过	0	1	0	1	1	0	1	1	1	0	1	1	0	0	0	0	0	1	1	1	1	0	1	1	2	2	1	1	2	1	0	0	0
男	是	1981	1	浙江-温州	1	5	4	1	1	1	0	1	2	0	非固定性伴（请填写人数）〖2〗	没发生过	0	0	0	1	1	1	1	1	1	1	1	1	0	1	1	1	1	1	1	1	1	1	1	1	1	2	1	0	2	0	0	1	0
男	是	1970	1	辽宁-沈阳	3	1	5	4	1	1	0	1	1	0	固定性伴（请填写人数）〖1〗	没发生过	1	0	0	1	1	1	1	1	1	0	1	1	0	1	1	1	1	1	1	1	0	1	0	3	0	3	0	0	3	1	0	0	0
男	是	1979	2	广西-南宁	1	1	6	4	1	1	0	1	5	0	非固定性伴（请填写人数）〖5〗	没发生过	0	0	0	1	1	1	1	1	1	1	1	1	1	1	0	0	0	0	1	1	0	0	3	1	3	1	1	0	1	3	0	1	1
男	是	1985	2	辽宁-大连	1	1	6	3	1	1	0	1	5	0	固定性伴（请填写人数）〖3〗┋非固定性伴（请填写人数）〖8〗	没发生过	0	0	1	2	1	1	1	1	1	1	1	1	1	1	1	1	1	1	1	1	0	1	0	1	1	1	1	0	2	1	0	0	1
男	是	1978	1	江西-南昌	1	1	5	4	1	1	0	1	3	0	固定性伴（请填写人数）〖3〗	没发生过	0	0	1	1	1	1	1	1	1	1	1	1	0	1	1	1	1	1	1	0	1	1	2	2	2	1	2	2	0	2	2	2	1
男	是	1967	1	湖北-咸宁	2	1	2	2	1	1	0	1	1	0	固定性伴（请填写人数）〖1〗┋非固定性伴（请填写人数）〖0〗	没发生过	0	1	0	1	1	1	0	0	0	0	1	0	1	0	1	0	1	1	1	1	1	0	0	1	2	0	1	0	0	0	1	0	0
男	是	1992	2	广西-南宁	1	1	4	1	2	1	0	1	6	6	固定性伴（请填写人数）〖6〗	没发生过	1	0	1	2	0	1	1	1	1	0	1	1	1	1	0	0	1	1	0	1	1	0	1	0	2	0	2	0	2	1	0	2	0
男	是	1999	1	江西-南昌	1	3	5	1	1	1	0	1	6	0	固定性伴（请填写人数）〖2〗┋非固定性伴（请填写人数）〖4〗	没发生过	0	1	1	2	1	1	1	1	1	1	1	1	1	1	0	1	1	1	1	1	1	1	1	1	1	2	1	1	2	1	1	1	1
男	是	1992	1	辽宁-大连	1	1	5	2	1	1	0	1	1	0	固定性伴（请填写人数）〖1〗┋非固定性伴（请填写人数）〖4〗	没发生过	0	1	1	1	1	1	1	1	1	0	1	1	1	1	1	0	1	1	1	1	1	1	1	2	2	1	2	1	2	1	1	1	1
男	是	1987	1	广西-南宁	1	1	4	2	1	1	0	1	3	0	非固定性伴（请填写人数）〖3〗	没发生过	0	1	1	1	0	1	1	1	0	0	0	0	0	1	1	0	1	1	0	1	1	1	0	2	1	0	0	2	0	0	0	1	1
男	是	1999	1	广东-佛山	1	3	4	1	2	1	0	1	3	0	非固定性伴（请填写人数）〖3〗	发生过	0	1	0	1	1	1	1	1	1	0	0	0	0	0	0	0	0	1	0	1	0	0	1	1	1	2	2	0	3	1	1	0	1
男	是	1985	1	广东-汕头	2	1	4	1	2	1	0	1	3	0	固定性伴（请填写人数）〖3〗	没发生过	0	0	0	1	1	1	1	1	1	1	1	1	1	1	1	0	1	1	0	1	1	1	1	2	1	2	1	0	1	1	1	1	1
男	是	1996	1	广西-南宁	1	1	3	2	1	1	0	1	1	0	固定性伴（请填写人数）〖0〗	没发生过	0	0	0	1	1	1	1	1	1	0	1	0	0	1	1	1	1	1	1	1	1	1	0	0	0	3	0	0	3	0	0	0	0
男	是	1996	1	辽宁-大连	1	3	6	1	1	1	0	1	4	0	固定性伴（请填写人数）〖2〗┋非固定性伴（请填写人数）〖2〗	没发生过	0	0	0	1	1	0	1	1	1	1	1	1	0	1	1	0	1	1	1	1	0	1	0	0	0	3	0	0	3	0	0	0	1
男	是	1968	1	辽宁-大连	1	4	5	4	1	1	0	1	3	0	非固定性伴（请填写人数）〖3〗	没发生过	0	1	0	1	1	1	1	1	1	1	1	1	1	1	0	0	1	1	1	1	1	1	1	2	2	1	2	0	1	2	0	2	1
男	是	1994	1	辽宁-大连	1	1	3	2	1	1	0	1	3	0	固定性伴（请填写人数）〖2〗	没发生过	0	0	1	1	1	1	1	1	1	1	1	1	0	1	0	0	1	1	1	1	1	1	0	0	2	3	0	0	3	1	1	0	0
男	是	1993	1	福建-漳州	1	1	5	2	1	1	0	1	1	0	固定性伴（请填写人数）〖1〗	没发生过	0	1	0	1	1	1	1	1	1	1	1	1	0	1	0	0	1	1	1	1	1	0	0	0	0	2	1	0	2	1	0	1	0
男	是	1995	1	广东-汕头	1	1	3	2	1	1	0	1	2	1	非固定性伴（请填写人数）〖2〗	没发生过	0	0	1	1	0	1	1	1	1	1	1	1	0	1	0	0	0	1	0	0	1	1	0	0	0	3	0	0	0	0	0	0	0
男	是	1982	1	浙江-温州	1	1	5	3	1	1	0	1	5	0	固定性伴（请填写人数）〖3〗┋非固定性伴（请填写人数）〖2〗	没发生过	0	1	1	1	1	1	1	1	0	0	1	0	0	0	0	0	0	1	1	1	1	0	0	0	0	3	1	0	2	0	0	1	1
男	是	1996	1	浙江-温州	1	5	4	2	1	1	0	1	1	0	固定性伴（请填写人数）〖1〗	没发生过	0	1	1	1	1	0	1	1	0	0	0	0	0	0	0	0	0	1	0	0	1	0	1	0	1	2	2	0	2	1	1	1	0
男	是	1980	1	辽宁-大连	2	1	5	3	2	1	0	1	4	0	固定性伴（请填写人数）〖3〗┋非固定性伴（请填写人数）〖1〗	没发生过	1	1	1	1	1	1	1	1	1	0	1	1	1	1	1	1	1	1	1	1	1	0	0	0	0	2	2	1	2	1	1	0	1
男	是	2001	1	河北-唐山	1	3	5	1	1	1	0	1	1	0	固定性伴（请填写人数）〖1〗	没发生过	0	1	0	1	1	0	1	1	1	1	1	1	0	1	1	1	1	1	1	1	1	0	1	1	0	2	1	0	2	1	0	1	1
男	是	1998	1	浙江-温州	1	3	5	1	1	1	0	1	2	0	固定性伴（请填写人数）〖2〗	没发生过	0	1	0	1	1	1	1	1	1	1	1	1	1	1	1	1	1	1	1	1	0	1	0	0	0	3	0	0	3	0	0	0	1
男	是	1993	1	河北-保定	1	1	5	2	2	1	0	1	5	1	固定性伴（请填写人数）〖2〗	没发生过	0	0	0	1	1	1	1	1	1	0	1	1	1	1	1	0	1	1	1	0	1	1	0	0	1	1	0	0	2	0	0	0	1
男	是	1960	1	浙江-温州	2	4	2	1	4	1	0	1	2	0	非固定性伴（请填写人数）〖2〗	没发生过	1	1	0	1	1	0	1	1	1	0	0	0	1	1	1	1	1	1	1	1	1	1	0	0	0	1	0	0	3	0	0	0	0
男	是	1998	2	广西-南宁	1	1	4	1	1	1	0	1	3	0	非固定性伴（请填写人数）〖3〗	没发生过	0	1	0	1	1	1	1	1	1	1	1	1	0	1	1	1	1	1	0	1	1	1	0	1	2	0	1	0	2	1	0	2	0
男	是	1996	1	广西-南宁	1	1	4	1	1	1	0	1	2	0	固定性伴（请填写人数）〖1〗	没发生过	0	0	0	1	0	0	1	1	1	0	1	0	0	1	1	1	1	1	0	0	1	1	1	1	1	1	3	1	0	3	3	2	1
男	是	2000	1	江西-南昌	1	3	5	1	1	1	0	1	1	0	固定性伴（请填写人数）〖1〗	没发生过	0	0	1	1	1	1	1	1	1	1	1	1	0	1	1	1	1	1	1	1	1	1	1	2	2	2	1	0	2	1	1	2	1
男	是	1996	1	辽宁-大连	1	1	5	3	1	1	0	1	4	0	固定性伴（请填写人数）〖2〗┋非固定性伴（请填写人数）〖2〗	没发生过	0	1	0	1	1	1	0	1	1	0	1	1	1	1	1	1	1	1	1	1	1	1	1	0	1	2	1	0	2	1	0	1	1
男	是	1984	1	广西-南宁	1	1	5	2	1	1	0	1	3	0	非固定性伴（请填写人数）〖3〗	没发生过	0	1	0	1	1	1	1	1	1	0	1	0	0	1	0	0	1	1	0	0	1	1	2	1	2	0	3	1	0	3	3	3	1
男	是	1990	1	广东-汕头	1	5	2	2	1	1	0	1	3	0	固定性伴（请填写人数）〖3〗	没发生过	0	1	1	1	1	1	0	1	1	1	1	1	1	1	1	1	1	1	1	1	1	0	0	0	0	0	0	0	0	0	0	0	1
男	是	1983	1	辽宁-大连	2	1	6	3	1	1	0	1	1	0	非固定性伴（请填写人数）〖1〗	没发生过	0	1	0	1	1	1	1	1	1	1	1	1	1	1	0	0	1	1	1	1	0	1	2	1	1	1	2	1	1	2	2	1	1
男	是	1971	1	陕西-渭南	2	1	4	3	1	1	0	1	5	0	非固定性伴（请填写人数）〖4〗	没发生过	1	1	1	1	1	1	1	1	1	1	1	1	1	1	1	0	1	1	1	1	0	1	0	0	0	3	0	0	3	0	0	0	1
男	是	1978	1	湖南-郴州	2	1	5	2	1	1	0	1	1	0	非固定性伴（请填写人数）〖10〗	没发生过	0	1	0	1	0	1	1	1	1	0	1	0	0	1	1	1	1	1	1	1	1	0	2	1	2	0	3	1	1	2	1	1	1
男	是	1988	1	广西-南宁	1	1	4	2	1	1	0	1	2	0	非固定性伴（请填写人数）〖2〗	没发生过	0	0	0	1	1	1	1	1	0	1	1	1	1	1	1	1	1	1	1	1	0	1	2	2	0	1	3	0	1	1	0	1	1
男	是	2002	1	广东-梅州	1	3	3	1	1	1	0	1	6	0	非固定性伴（请填写人数）〖6〗	没发生过	0	1	0	2	1	1	1	1	1	1	1	1	1	1	1	1	1	1	1	1	1	0	3	3	3	3	3	3	3	3	3	3	1
男	是	1985	1	辽宁-大连	1	1	4	3	1	1	0	1	1	1	固定性伴（请填写人数）〖1〗	没发生过	0	0	0	1	1	0	1	0	0	1	1	0	1	1	0	0	0	1	1	1	1	0	0	0	1	3	0	0	3	0	0	0	1
男	是	1988	1	江西-南昌	1	1	4	3	1	1	0	1	1	1	固定性伴（请填写人数）〖1〗	没发生过	0	1	0	1	1	1	1	1	1	0	1	1	1	1	0	1	1	1	1	1	1	1	1	1	1	1	2	1	1	1	1	2	1
男	是	1983	1	辽宁-大连	1	1	5	2	2	1	0	1	5	0	固定性伴（请填写人数）〖3〗┋非固定性伴（请填写人数）〖2〗	没发生过	1	1	1	1	1	1	1	1	1	1	1	1	1	1	0	0	1	1	1	1	0	1	2	1	1	2	1	1	1	1	0	2	1
男	是	1996	1	浙江-温州	1	1	5	2	1	1	0	1	10	0	固定性伴（请填写人数）〖1〗┋非固定性伴（请填写人数）〖9〗	没发生过	0	1	1	3	1	1	1	1	1	1	1	1	1	1	0	0	1	1	1	1	1	1	1	0	0	2	1	0	1	1	1	0	1
男	是	1993	1	广西-南宁	1	1	5	2	2	1	0	1	2	0	非固定性伴（请填写人数）〖2〗	没发生过	1	1	0	1	1	1	1	1	1	1	1	1	1	1	0	0	1	1	1	1	1	1	0	0	1	3	0	0	3	0	0	2	1
男	是	1989	1	辽宁-大连	1	1	5	2	2	1	0	1	5	0	固定性伴（请填写人数）〖1〗┋非固定性伴（请填写人数）〖2〗	没发生过	0	1	0	1	1	1	1	1	1	0	1	1	0	1	0	1	1	1	1	0	1	1	3	3	1	1	3	3	1	3	3	3	1
男	是	1999	1	江西-南昌	1	3	5	1	1	1	0	1	4	0	非固定性伴（请填写人数）〖4〗	没发生过	0	1	0	1	1	1	1	1	1	1	1	1	0	1	0	1	1	1	1	1	1	0	1	0	2	3	2	0	2	1	0	2	1
男	是	2000	1	广西-柳州	1	3	4	1	1	1	0	1	2	2	固定性伴（请填写人数）〖1〗	没发生过	0	1	1	1	1	1	1	1	1	0	1	1	1	1	1	1	1	1	1	1	0	1	0	0	1	3	1	0	3	0	1	2	1
男	是	1985	1	广东-广州	1	1	6	4	4	1	0	1	2	0	非固定性伴（请填写人数）〖2〗	没发生过	0	1	1	1	1	1	1	1	1	1	1	1	0	1	0	0	1	0	0	1	1	1	0	0	0	3	2	0	2	0	0	0	0
男	是	1995	1	广东-广州	1	2	3	1	1	1	0	1	1	0	非固定性伴（请填写人数）〖1〗	没发生过	0	1	0	1	0	1	0	1	1	1	1	1	0	0	1	1	1	0	1	1	1	1	0	0	0	0	1	1	3	1	3	0	0
男	是	1991	1	广东-深圳	1	5	5	4	1	1	0	1	3	0	非固定性伴（请填写人数）〖2〗	没发生过	0	1	1	1	1	1	1	0	1	1	1	1	0	1	0	1	1	1	1	1	1	1	3	3	1	0	0	1	3	3	3	3	1
男	是	1995	1	江西-南昌	1	1	5	3	1	1	0	1	1	0	固定性伴（请填写人数）〖1〗	没发生过	0	1	1	1	1	1	1	1	1	1	1	1	1	1	1	1	1	1	1	1	1	1	1	1	0	2	0	0	1	0	1	0	1
男	是	1986	1	河北-唐山	4	1	3	3	1	1	0	1	3	1	固定性伴（请填写人数）〖1〗	没发生过	0	0	1	1	1	1	1	1	1	0	1	1	1	1	0	1	1	1	1	1	0	1	1	1	1	1	0	1	1	1	1	1	0
男	是	1973	1	广西-南宁	1	1	6	4	1	1	0	1	5	0	非固定性伴（请填写人数）〖5〗	发生过	0	0	0	1	1	0	1	1	1	0	1	1	0	1	0	1	1	1	1	1	1	1	0	0	1	1	1	2	1	3	2	2	1
男	是	1985	1	江西-南昌	4	1	2	2	1	1	0	1	2	0	固定性伴（请填写人数）〖2〗	没发生过	0	0	0	1	1	0	1	1	1	0	1	1	0	1	0	1	1	1	1	0	1	0	2	1	3	2	3	0	3	1	3	1	0
男	是	1983	1	辽宁-沈阳	1	1	5	5	2	1	0	1	6	0	非固定性伴（请填写人数）〖6〗	没发生过	0	1	1	2	1	0	1	1	1	1	1	0	1	1	0	1	1	1	1	1	1	1	0	0	0	3	0	0	3	0	0	0	1
男	是	1999	1	江西-南昌	1	3	4	1	4	1	0	1	3	0	非固定性伴（请填写人数）〖3〗	没发生过	0	1	1	1	1	1	0	1	1	1	1	1	1	1	1	0	1	1	1	1	1	1	2	1	2	1	2	1	1	2	2	1	1
男	是	1989	1	河北-唐山	1	1	5	2	2	1	0	1	2	0	非固定性伴（请填写人数）〖2〗	发生过	0	1	0	1	1	1	1	1	1	0	1	1	0	1	0	0	1	1	1	0	1	1	1	0	0	1	3	1	1	2	2	1	1
男	是	1960	1	河北-唐山	3	2	3	1	2	1	0	1	2	1	非固定性伴（请填写人数）〖2〗	没发生过	0	0	1	1	1	1	1	1	1	1	1	1	1	1	0	0	1	1	1	1	1	1	1	1	1	1	2	2	2	2	2	3	0
男	是	1998	1	辽宁-大连	1	3	5	2	1	1	0	1	1	0	固定性伴（请填写人数）〖1〗	没发生过	0	1	0	1	1	1	1	1	1	1	1	1	1	1	1	1	1	1	1	1	1	1	1	1	0	2	2	0	2	1	1	1	1
男	是	1997	1	广西-南宁	1	1	4	2	1	1	0	1	2	0	固定性伴（请填写人数）〖1〗┋非固定性伴（请填写人数）〖1〗	没发生过	0	1	1	1	0	0	0	1	1	1	1	1	1	1	1	0	1	1	1	0	1	1	1	0	0	3	0	0	2	0	1	0	0
男	是	1994	1	广西-南宁	1	3	6	1	2	1	0	1	2	0	固定性伴（请填写人数）〖1〗┋非固定性伴（请填写人数）〖1〗	没发生过	0	1	1	1	1	0	1	1	1	1	1	1	0	1	1	1	1	1	1	1	1	1	1	1	1	1	1	1	1	1	1	1	1
男	是	1992	1	广东-汕尾	1	1	3	4	1	1	0	1	3	0	固定性伴（请填写人数）〖1〗┋非固定性伴（请填写人数）〖2〗	没发生过	0	0	1	1	0	0	0	1	0	0	1	1	1	0	0	0	1	1	0	1	1	0	0	1	1	3	0	0	3	1	0	0	0
男	是	1992	1	广东-汕头	1	1	4	3	1	1	0	1	4	0	固定性伴（请填写人数）〖1〗┋非固定性伴（请填写人数）〖0〗	没发生过	0	1	1	1	1	1	1	1	1	0	1	1	0	1	1	1	1	1	1	1	1	1	1	0	1	3	1	2	0	0	1	0	1
男	是	1972	1	河北-唐山	2	1	3	2	1	1	0	1	3	0	非固定性伴（请填写人数）〖3〗	没发生过	1	1	1	1	1	0	1	1	1	1	1	1	0	1	0	0	1	1	1	1	1	1	2	0	0	2	3	0	0	0	0	0	0
男	是	1993	1	辽宁-大连	1	1	3	2	1	1	0	1	2	0	固定性伴（请填写人数）〖1〗	没发生过	0	0	0	1	1	1	1	1	1	0	1	1	1	0	0	0	1	1	1	0	1	1	0	0	3	1	3	0	0	3	0	1	0
男	是	1990	2	广西-南宁	1	1	4	2	1	1	0	1	1	0	固定性伴（请填写人数）〖1〗	没发生过	0	1	0	1	1	1	1	1	1	0	1	1	1	1	1	1	1	1	0	1	1	0	1	1	2	1	1	0	1	1	1	1	1
男	是	1991	1	浙江-温州	3	1	3	3	2	1	0	1	2	0	固定性伴（请填写人数）〖1〗	没发生过	0	1	1	1	1	1	1	1	1	1	1	1	1	1	1	1	1	1	1	1	1	0	0	0	0	2	0	0	3	0	0	0	1
男	是	1988	1	辽宁-大连	1	1	5	3	1	1	0	1	3	2	固定性伴（请填写人数）〖0〗┋非固定性伴（请填写人数）〖10〗	发生过	0	1	1	2	1	1	1	1	1	0	1	1	0	1	1	0	1	1	0	1	1	1	0	2	2	2	2	2	2	1	1	0	0
男	是	2002	1	广东-汕头	1	3	3	1	4	1	0	1	1	0	非固定性伴（请填写人数）〖3〗	没发生过	0	1	0	1	1	1	1	1	1	1	1	1	1	1	1	0	1	1	1	1	1	0	1	2	1	2	2	3	2	2	3	2	1
男	是	1989	1	江西-南昌	1	2	3	1	1	1	0	1	10	1	非固定性伴（请填写人数）〖0〗	没发生过	0	1	1	2	1	0	1	1	1	0	1	0	0	1	1	0	1	1	1	1	1	1	1	0	3	1	2	1	1	0	1	1	1
男	是	1992	1	广东-东莞	1	1	4	4	1	1	0	1	1	0	固定性伴（请填写人数）〖1〗	没发生过	0	0	0	1	1	1	1	1	1	0	1	1	1	1	0	0	1	1	1	1	1	0	1	1	1	1	3	1	2	1	1	0	0
男	是	2001	1	江西-南昌	1	1	3	2	1	1	0	1	11	0	非固定性伴（请填写人数）〖11〗	没发生过	0	1	0	3	0	0	1	1	1	0	1	1	0	1	1	1	1	1	1	0	1	1	3	3	3	3	3	1	3	3	1	3	0
男	是	1998	1	江西-南昌	1	3	5	1	1	1	0	1	1	0	固定性伴（请填写人数）〖1〗	没发生过	0	1	0	1	1	1	1	1	1	1	1	1	1	1	0	0	1	1	1	1	1	1	1	0	0	2	0	0	1	1	0	0	1
男	是	2001	2	广西-南宁	1	3	5	1	1	1	0	1	1	0	固定性伴（请填写人数）〖1〗	没发生过	0	0	0	1	1	1	1	1	1	1	1	1	1	1	1	0	1	1	1	1	1	1	1	0	1	3	0	0	3	0	0	1	1
男	是	2001	1	辽宁-大连	1	3	5	1	2	1	0	1	1	0	非固定性伴（请填写人数）〖2〗	没发生过	0	1	0	1	1	1	1	1	0	0	1	0	0	0	0	0	0	1	0	0	1	0	1	1	1	3	1	0	3	1	1	1	0
男	是	1992	1	广东-河源	1	1	2	2	1	1	0	1	1	1	固定性伴（请填写人数）〖1个〗	没发生过	0	1	0	1	1	1	1	1	1	1	1	1	0	1	0	1	1	1	1	1	1	1	0	0	1	3	3	0	0	0	0	1	1
男	是	1983	1	河北-唐山	1	1	4	2	1	1	0	1	2	0	非固定性伴（请填写人数）〖2〗	没发生过	0	0	0	1	1	1	1	1	1	1	1	1	1	1	1	0	1	1	1	1	1	1	1	1	1	2	0	1	2	1	0	1	1
男	是	1991	1	浙江-温州	3	1	1	2	2	1	0	1	2	1	非固定性伴（请填写人数）〖2〗	没发生过	0	0	0	1	1	0	1	1	1	1	0	1	0	1	1	1	1	1	1	1	1	1	3	3	3	0	0	0	0	0	0	0	0
男	是	1999	1	广西-南宁	1	3	4	2	2	1	0	1	2	0	固定性伴（请填写人数）〖1〗	没发生过	0	1	0	1	1	1	1	1	0	1	1	1	1	1	1	1	1	1	1	1	1	1	0	0	1	2	1	0	2	0	0	1	1
男	是	1998	1	湖北-武汉	1	3	5	3	1	1	0	1	3	0	非固定性伴（请填写人数）〖3〗	没发生过	0	0	0	1	1	1	1	1	1	0	1	1	1	1	1	0	1	1	0	1	1	1	0	0	1	3	1	0	3	1	0	0	1
男	是	1980	1	广西-南宁	2	1	5	1	1	1	0	1	20	0	非固定性伴（请填写人数）〖20〗	没发生过	1	0	1	4	1	0	1	1	1	1	1	1	1	1	0	1	1	1	1	1	1	1	1	1	0	3	0	0	3	0	0	0	1
男	是	1996	1	江西-南昌	1	3	6	1	1	1	0	1	1	0	固定性伴（请填写人数）〖1〗	没发生过	0	1	0	1	1	1	1	0	1	0	1	1	1	1	0	0	1	1	1	0	0	1	0	0	0	2	1	0	3	1	0	0	0
男	是	1995	1	辽宁-大连	1	3	5	1	1	1	0	1	2	0	固定性伴（请填写人数）〖2〗	没发生过	0	0	0	1	1	1	1	1	1	1	1	1	1	1	1	1	1	1	1	1	1	1	1	1	0	3	2	1	3	2	0	2	1
男	是	1997	2	广西-南宁	1	1	5	2	1	1	0	1	3	0	非固定性伴（请填写人数）〖3〗	没发生过	0	1	1	1	1	1	1	1	1	1	1	1	1	0	1	1	1	1	1	1	0	0	2	0	2	2	3	0	0	3	2	2	1
男	是	1996	1	辽宁-大连	1	3	6	1	1	1	0	1	1	0	固定性伴（请填写人数）〖1〗	没发生过	0	1	0	1	1	1	1	1	1	1	1	1	0	1	1	1	1	1	1	1	1	1	0	0	0	2	2	2	1	2	2	1	1
男	是	1993	1	江西-南昌	1	1	4	2	1	1	0	1	4	0	固定性伴（请填写人数）〖4〗	没发生过	0	1	1	1	1	0	1	1	1	1	1	0	1	1	1	1	1	1	1	1	0	1	0	0	0	3	0	0	3	0	0	0	1
男	是	1993	1	湖南-长沙	1	1	4	5	1	1	0	1	1	0	固定性伴（请填写人数）〖1〗	没发生过	0	1	1	1	0	0	1	1	1	0	1	0	0	0	1	1	1	1	0	1	0	1	1	1	3	1	3	1	1	1	1	0	0
男	是	1987	1	广西-南宁	1	1	4	1	2	1	0	1	7	0	非固定性伴（请填写人数）〖7〗	没发生过	0	0	1	2	1	1	1	1	1	0	1	1	1	1	0	0	1	1	0	1	1	1	1	0	1	2	3	1	3	1	1	0	1
男	是	1982	1	广东-汕头	2	1	4	3	1	1	0	1	4	1	固定性伴（请填写人数）〖2〗┋非固定性伴（请填写人数）〖2〗	没发生过	1	0	0	1	1	1	1	1	1	1	1	1	1	1	1	0	1	1	1	1	0	1	3	1	2	1	2	0	1	2	2	3	0
男	是	1995	1	广西-南宁	1	1	4	2	1	1	0	1	1	0	非固定性伴（请填写人数）〖1〗	发生过	0	1	1	1	1	0	1	1	1	1	1	0	0	1	0	0	1	1	1	1	1	1	1	0	0	3	1	1	3	0	0	1	1
男	是	1982	1	河北-唐山	4	1	4	5	1	1	0	1	1	3	固定性伴（请填写人数）〖1〗	没发生过	0	0	1	1	1	1	1	1	1	1	1	1	0	1	1	1	1	1	1	1	1	1	0	0	0	3	0	0	3	0	0	0	1
男	是	1974	2	广西-南宁	1	1	3	3	1	1	0	1	4	0	固定性伴（请填写人数）〖1〗┋非固定性伴（请填写人数）〖3〗	没发生过	0	1	0	1	1	1	1	0	1	1	1	1	1	1	0	1	1	1	1	1	1	1	0	0	0	3	0	3	2	0	0	0	1
男	是	1981	1	辽宁-大连	3	1	5	4	1	1	0	1	2	0	固定性伴（请填写人数）〖1〗	没发生过	0	0	0	1	1	1	1	0	1	0	1	1	0	1	1	0	1	1	1	1	1	1	2	2	2	1	3	0	2	2	2	3	0
男	是	1993	1	湖南-衡阳	1	1	3	2	1	1	0	1	1	0	固定性伴（请填写人数）〖1〗	没发生过	0	0	0	1	1	1	1	1	1	0	0	1	1	1	0	0	0	1	0	1	1	0	0	0	1	2	1	0	2	0	0	0	0
男	是	1979	1	辽宁-大连	4	1	5	2	1	1	0	1	10	1	固定性伴（请填写人数）〖1〗┋非固定性伴（请填写人数）〖10〗	发生过	0	0	1	2	1	1	0	1	1	0	1	1	1	1	1	0	1	1	1	1	1	0	1	1	1	1	2	0	2	0	1	1	0
男	是	2002	1	江西-南昌	1	3	3	1	1	1	0	1	1	0	非固定性伴（请填写人数）〖1〗	没发生过	0	0	0	1	1	1	0	1	0	0	1	1	1	0	0	0	0	1	1	1	1	0	1	1	0	1	3	3	1	2	3	1	0
男	是	1996	1	河北-承德	1	1	5	1	1	1	0	1	1	0	非固定性伴（请填写人数）〖1〗	没发生过	0	1	1	1	1	1	1	1	1	1	1	1	1	1	1	1	1	1	1	1	1	1	1	0	3	1	3	0	2	0	2	3	1
男	是	2001	1	海南-海口	1	3	5	1	1	1	0	1	3	0	非固定性伴（请填写人数）〖2〗	没发生过	0	0	1	1	1	1	1	1	1	0	1	1	1	1	0	0	1	0	1	1	1	0	1	1	2	1	2	1	0	1	2	2	0
男	是	1992	1	辽宁-大连	1	3	6	1	2	1	0	1	1	0	固定性伴（请填写人数）〖1〗	没发生过	0	1	1	1	1	1	1	1	1	1	1	1	0	1	1	1	1	1	1	1	1	1	0	0	1	3	0	0	3	0	0	0	1
男	是	1988	1	浙江-温州	2	1	3	2	2	1	0	1	2	0	固定性伴（请填写人数）〖0〗┋非固定性伴（请填写人数）〖2〗	没发生过	0	1	0	1	1	1	1	1	1	0	1	1	1	1	1	0	1	1	0	0	0	0	3	1	1	2	1	3	3	2	3	0	0
男	是	1973	1	广东-汕头	1	1	3	3	1	1	0	1	2	0	非固定性伴（请填写人数）〖3〗	发生过	0	1	0	1	1	1	1	1	1	0	1	1	1	1	0	1	1	1	1	1	1	0	0	0	1	2	1	0	1	0	1	2	1
男	是	1976	1	浙江-温州	3	1	2	2	1	1	0	1	0	0	固定性伴（请填写人数）〖1〗	没发生过	0	1	1	1	1	1	1	1	1	0	1	0	1	1	1	0	1	1	1	1	0	1	0	0	0	2	0	0	1	0	0	0	0
男	是	1973	1	江西-南昌	2	1	6	4	1	1	0	1	3	0	非固定性伴（请填写人数）〖3〗	发生过	0	0	0	1	1	1	1	1	1	1	1	1	0	1	0	0	0	1	0	0	0	0	1	0	0	1	1	0	3	0	0	1	1
男	是	2000	1	江西-南昌	1	3	5	1	1	1	0	1	3	0	固定性伴（请填写人数）〖2〗┋非固定性伴（请填写人数）〖1〗	没发生过	0	0	0	1	1	0	1	1	0	1	1	1	0	1	1	1	1	1	1	1	0	1	3	2	1	1	2	3	1	2	2	1	1
男	是	1976	1	辽宁-大连	4	1	4	2	2	1	0	1	1	1	固定性伴（请填写人数）〖1〗	没发生过	0	0	0	1	1	0	0	1	0	0	0	0	0	0	1	0	0	1	0	0	1	0	1	1	1	0	0	0	0	0	1	1	0
男	是	1995	1	广西-南宁	1	1	6	4	1	1	0	1	2	0	非固定性伴（请填写人数）〖2〗	没发生过	0	1	1	1	1	1	1	1	1	1	1	1	1	1	1	1	1	1	1	1	1	1	1	1	1	1	1	1	1	1	1	1	1
男	是	1996	1	江西-南昌	1	3	6	1	1	1	0	1	2	0	固定性伴（请填写人数）〖2〗	没发生过	0	1	0	1	1	1	1	1	1	0	1	1	1	1	1	1	1	1	1	1	1	1	2	1	2	1	3	2	2	2	2	2	1
男	是	2000	1	河北-唐山	1	3	4	1	1	1	0	1	1	0	固定性伴（请填写人数）〖1〗	没发生过	0	0	1	1	1	0	1	1	1	0	1	1	0	1	1	0	0	1	0	1	1	0	0	0	0	1	2	0	0	1	1	3	0
男	是	2000	1	河北-唐山	1	1	4	1	2	1	0	1	1	0	固定性伴（请填写人数）〖1〗	没发生过	0	1	1	1	1	1	1	1	1	1	1	1	1	1	1	1	1	1	1	1	1	1	1	1	1	1	1	1	1	1	1	1	1
男	是	1980	1	辽宁-大连	4	1	6	3	1	1	0	1	1	0	固定性伴（请填写人数）〖1〗	没发生过	0	0	0	1	1	1	1	1	1	1	1	1	0	1	1	1	1	0	0	1	1	0	1	0	1	2	2	0	3	1	0	0	1
男	是	2000	1	江西-南昌	1	3	5	2	1	1	0	1	11	0	固定性伴（请填写人数）〖3〗┋非固定性伴（请填写人数）〖8〗	没发生过	0	0	0	3	1	1	1	1	1	1	1	1	1	1	1	0	0	1	1	1	1	0	1	1	1	2	1	0	2	1	1	0	1
男	是	1969	1	江西-景德镇	2	1	3	2	2	1	0	1	1	0	固定性伴（请填写人数）〖0〗┋非固定性伴（请填写人数）〖1〗	没发生过	1	0	0	1	1	0	1	1	1	0	1	0	0	1	1	0	1	1	1	0	1	1	3	0	1	2	1	0	0	1	0	0	1
男	是	1972	1	辽宁-大连	4	1	3	2	5	1	0	1	1	0	固定性伴（请填写人数）〖1〗┋非固定性伴（请填写人数）〖0〗	没发生过	0	0	0	1	1	1	1	0	1	1	1	1	1	1	0	0	1	1	1	1	1	1	1	1	0	0	0	0	3	0	0	0	0
男	是	1999	1	安徽-淮南	1	3	5	2	1	1	0	1	7	0	非固定性伴（请填写人数）〖7〗	没发生过	0	0	1	2	1	0	1	1	1	1	1	1	0	1	1	1	1	1	1	1	1	1	2	1	3	1	3	1	1	2	1	3	1
男	是	1997	1	河北-唐山	1	5	3	1	2	1	0	1	1	0	固定性伴（请填写人数）〖1〗	没发生过	0	1	0	1	1	1	1	1	1	1	1	1	1	1	1	0	1	1	1	1	1	0	1	1	0	2	2	1	1	1	1	0	1
男	是	1999	1	江西-萍乡	1	3	5	1	1	1	0	1	1	0	非固定性伴（请填写人数）〖1〗	没发生过	0	0	0	1	1	1	1	1	1	0	1	1	1	1	1	1	1	1	0	1	0	1	1	1	1	2	1	1	1	2	1	1	0
男	是	1996	1	江西-南昌	1	3	5	1	2	1	0	1	6	0	固定性伴（请填写人数）〖3〗┋非固定性伴（请填写人数）〖7〗	没发生过	0	0	1	2	0	1	1	1	1	0	1	1	1	1	1	0	1	1	1	1	0	0	1	1	1	0	0	1	0	2	2	2	1
男	是	1972	1	河北-唐山	2	1	5	4	1	1	0	1	6	0	非固定性伴（请填写人数）〖5〗	发生过	1	1	1	1	1	0	1	1	1	1	1	1	0	1	0	1	1	1	1	0	1	1	0	0	3	0	0	3	3	0	0	0	0
男	是	1997	1	广西-南宁	1	2	4	1	2	1	0	1	1	0	固定性伴（请填写人数）〖1〗	没发生过	0	1	0	1	0	1	1	1	1	0	1	1	1	1	1	1	1	1	0	1	1	0	0	0	1	3	1	1	2	1	0	0	0
男	是	1994	1	江西-南昌	1	1	2	3	1	1	0	1	3	0	非固定性伴（请填写人数）〖3〗	没发生过	0	0	1	1	1	1	1	1	1	0	1	0	0	1	0	0	1	1	0	1	0	0	2	2	1	1	3	1	2	1	2	2	1
男	是	1994	1	浙江-温州	1	1	3	2	1	1	0	1	2	0	固定性伴（请填写人数）〖1〗┋非固定性伴（请填写人数）〖1〗	没发生过	0	1	1	1	1	1	1	1	1	0	1	0	1	1	1	0	1	1	1	1	0	1	1	1	0	1	2	1	0	1	1	1	1
男	是	1996	1	辽宁-大连	2	6	3	2	1	1	0	1	2	0	固定性伴（请填写人数）〖1〗┋非固定性伴（请填写人数）〖1〗	没发生过	1	0	1	1	1	0	0	0	1	0	0	0	0	1	0	0	0	1	1	1	1	0	0	0	0	2	1	2	1	2	1	0	1
男	是	1991	1	广西-南宁	1	1	5	2	1	1	0	1	1	0	固定性伴（请填写人数）〖1〗	没发生过	0	1	0	1	1	0	1	1	1	1	1	0	1	1	0	0	1	1	1	1	1	1	0	0	2	0	2	0	1	0	1	3	1
男	是	1990	1	辽宁-大连	1	1	6	4	1	1	0	1	1	0	固定性伴（请填写人数）〖1〗	没发生过	0	0	0	1	1	0	1	1	1	1	1	1	1	1	1	1	1	1	1	1	0	1	2	1	0	1	1	0	2	1	1	2	1
男	是	1986	1	浙江-温州	2	1	3	2	2	1	0	1	1	1	固定性伴（请填写人数）〖1〗	没发生过	1	0	0	1	1	0	0	1	1	0	1	0	0	0	0	0	0	1	0	0	1	0	2	0	2	2	2	1	1	1	1	1	1
男	是	1975	1	广东-汕头	4	1	5	3	1	1	0	1	1	0	固定性伴（请填写人数）〖1〗	没发生过	0	1	0	1	1	1	1	1	1	1	1	1	0	1	1	0	1	1	1	1	1	1	1	1	1	2	1	1	2	1	1	1	1
男	是	1996	1	广东-揭阳	1	1	3	1	1	1	0	1	3	0	固定性伴（请填写人数）〖3〗	没发生过	0	0	0	1	1	1	1	1	1	1	1	1	1	1	1	1	1	1	1	1	1	0	1	0	0	1	1	0	1	1	0	0	1
男	是	1994	1	辽宁-大连	1	3	5	2	1	1	0	1	1	0	非固定性伴（请填写人数）〖1〗	没发生过	0	0	0	1	1	1	0	1	1	0	1	1	1	1	1	0	1	1	1	1	1	1	1	0	2	1	1	1	2	2	1	0	1
男	是	1976	1	湖北-恩施	2	1	5	2	1	1	0	1	2	1	固定性伴（请填写人数）〖1〗	没发生过	1	0	1	1	1	0	1	1	1	0	1	1	0	1	0	1	1	1	1	1	1	1	1	1	1	1	0	0	1	0	0	0	1
男	是	1990	1	广东-汕头	1	1	3	2	1	1	0	1	3	0	非固定性伴（请填写人数）〖3〗	没发生过	0	1	1	1	1	1	1	0	1	1	1	1	1	1	0	1	1	1	1	1	0	1	2	1	2	1	3	2	0	3	2	1	1
男	是	1993	2	广西-南宁	1	1	5	4	1	1	0	1	2	0	固定性伴（请填写人数）〖2〗	没发生过	0	1	0	1	1	1	1	0	1	0	1	1	1	1	0	0	1	1	1	0	0	0	1	1	2	1	2	2	0	0	3	3	1
男	是	1980	1	辽宁-大连	2	1	5	3	1	1	0	1	3	0	固定性伴（请填写人数）〖1〗┋非固定性伴（请填写人数）〖2〗	没发生过	0	0	1	1	1	1	1	1	1	0	1	1	1	1	0	1	1	1	1	1	1	1	2	2	1	2	3	3	2	1	3	3	1
男	是	1996	1	广西-南宁	1	3	5	1	1	1	0	1	6	0	固定性伴（请填写人数）〖1〗┋非固定性伴（请填写人数）〖5〗	没发生过	0	0	0	2	1	1	1	1	1	1	1	1	1	1	0	0	1	1	1	1	1	1	2	2	2	1	2	1	1	2	2	2	1
男	是	1968	1	辽宁-大连	2	1	2	4	2	1	0	1	2	1	非固定性伴（请填写人数）〖2〗	没发生过	1	0	1	1	0	0	1	1	1	0	1	1	0	1	0	0	1	1	1	1	1	0	0	0	1	3	0	0	0	0	0	0	0
男	是	1996	1	广东-汕头	1	1	3	1	4	1	0	1	1	0	固定性伴（请填写人数）〖1〗	没发生过	0	0	0	1	0	0	1	0	0	0	1	0	0	0	0	0	0	1	0	1	1	1	1	0	2	2	1	0	2	0	0	1	0
男	是	1995	2	北京-海淀区	1	1	4	2	1	1	0	1	1	0	非固定性伴（请填写人数）〖1〗	没发生过	0	1	0	1	1	1	1	0	1	0	1	1	1	1	0	0	1	1	1	1	1	1	2	1	2	0	2	0	0	1	0	1	1
男	是	1999	1	浙江-台州	1	3	5	1	1	1	0	1	1	0	固定性伴（请填写人数）〖1〗	没发生过	0	1	1	1	1	1	1	1	1	1	1	1	1	1	1	1	1	1	1	1	1	1	0	0	1	1	1	0	2	3	1	1	1
男	是	1999	1	广东-汕头	1	3	4	1	2	1	0	1	2	0	固定性伴（请填写人数）〖1〗	没发生过	0	1	0	1	1	1	0	1	1	1	1	1	1	1	1	1	1	1	1	1	1	1	1	1	1	2	1	0	2	0	0	2	1
男	是	1971	1	辽宁-大连	2	1	5	4	2	1	0	1	8	0	固定性伴（请填写人数）〖1〗┋非固定性伴（请填写人数）〖7〗	没发生过	1	1	0	2	1	1	0	1	1	0	1	0	1	1	0	1	1	1	1	1	1	0	0	0	0	3	1	0	3	0	0	1	1
男	是	1997	1	辽宁-沈阳	1	3	5	1	1	1	0	1	1	0	固定性伴（请填写人数）〖1〗	没发生过	0	1	0	1	1	1	1	1	0	1	0	1	0	1	0	1	1	1	1	0	1	1	0	0	0	0	0	0	0	0	0	0	0
男	是	2000	2	广西-南宁	1	3	5	1	1	1	0	1	2	0	固定性伴（请填写人数）〖1〗┋非固定性伴（请填写人数）〖1〗	没发生过	0	1	0	1	1	1	1	1	1	0	1	1	1	1	1	1	1	1	1	1	0	1	1	0	0	3	1	0	2	2	0	1	1
男	是	1999	1	辽宁-大连	1	3	4	1	1	1	0	1	3	0	固定性伴（请填写人数）〖1〗┋非固定性伴（请填写人数）〖3〗	没发生过	0	1	1	1	1	1	1	1	0	0	1	1	1	1	1	0	1	1	1	1	0	1	1	1	1	2	1	1	1	1	1	1	1
男	是	1989	1	辽宁-大连	1	1	5	2	1	1	0	1	1	0	非固定性伴（请填写人数）〖1〗	没发生过	0	1	0	1	1	1	0	1	1	1	1	1	1	1	1	0	1	1	0	1	0	0	2	1	0	3	2	0	1	2	0	2	1
男	是	2001	1	江西-赣州	1	3	4	1	1	1	0	1	1	0	非固定性伴（请填写人数）〖1〗	没发生过	0	1	0	1	1	1	1	1	1	0	1	1	1	1	1	1	1	1	1	0	1	1	2	0	0	2	3	1	2	2	2	2	0
男	是	1998	1	广西-南宁	1	1	5	2	1	1	0	1	2	0	非固定性伴（请填写人数）〖5〗	没发生过	0	0	0	1	1	1	1	1	1	0	1	1	1	1	1	0	1	1	1	1	0	0	2	1	1	2	2	1	2	1	2	2	1
男	是	2000	2	云南-昆明	1	3	5	1	1	1	0	1	1	0	固定性伴（请填写人数）〖1〗	没发生过	0	1	0	1	1	1	1	1	1	0	1	1	0	1	1	1	1	1	1	0	1	0	2	2	2	3	0	1	2	0	1	2	1
男	是	1996	1	辽宁-大连	1	1	2	2	2	1	0	1	1	3	固定性伴（请填写人数）〖1〗	没发生过	0	0	0	1	1	0	0	0	0	0	1	1	1	0	0	0	0	1	0	1	0	1	0	0	3	0	0	0	0	0	0	0	0
男	是	1986	1	广西-南宁	1	1	2	4	1	1	0	1	1	0	非固定性伴（请填写人数）〖1〗	没发生过	0	1	0	1	1	0	1	1	1	1	1	1	1	1	1	1	1	1	1	0	1	1	3	3	3	3	3	3	3	3	3	3	1
男	是	2000	2	辽宁-大连	1	3	5	1	1	1	0	1	1	0	固定性伴（请填写人数）〖1〗	没发生过	0	1	1	1	1	1	1	1	1	1	1	1	0	1	0	1	1	0	1	1	1	1	2	1	1	1	3	2	2	1	3	1	1
男	是	2001	2	广西-钦州	1	3	5	1	1	1	0	1	5	0	非固定性伴（请填写人数）〖5〗	没发生过	0	1	0	1	1	1	1	1	1	1	1	1	1	1	1	0	1	1	1	1	1	0	1	0	1	3	1	0	3	1	1	1	1
男	是	1993	1	江苏-扬州	1	1	5	4	4	1	0	1	3	0	非固定性伴（请填写人数）〖2〗	没发生过	0	0	0	1	1	1	1	1	1	0	1	1	1	1	0	1	1	1	1	1	1	1	0	0	0	1	1	0	2	0	1	0	0
男	是	1986	1	江西-南昌	1	1	6	3	1	1	0	1	2	0	固定性伴（请填写人数）〖2〗	没发生过	0	0	0	1	1	0	1	1	1	0	1	1	0	1	1	1	1	1	1	1	1	1	1	0	0	1	1	0	2	0	0	0	1
男	是	1989	1	广西-南宁	1	1	5	4	2	1	0	1	2	0	固定性伴（请填写人数）〖1〗	没发生过	0	0	0	1	1	1	1	1	1	1	1	1	1	1	1	1	1	1	1	1	0	1	0	0	1	3	0	0	3	1	1	1	1
男	是	1993	1	浙江-温州	1	5	3	1	1	1	0	1	1	1	固定性伴（请填写人数）〖1〗	没发生过	0	1	0	1	1	1	1	0	1	0	1	0	0	0	1	0	1	0	0	1	0	1	0	0	0	0	0	0	0	0	0	0	0
男	是	1981	1	浙江-温州	2	1	5	2	1	1	0	1	1	0	固定性伴（请填写人数）〖1〗	没发生过	0	1	0	1	1	1	1	1	1	1	1	1	1	1	1	1	1	1	1	1	1	1	0	0	0	3	3	0	3	0	0	0	1
男	是	1993	1	广东-揭阳	1	1	2	2	2	1	0	1	1	0	非固定性伴（请填写人数）〖1〗	没发生过	0	1	1	1	0	0	1	1	1	0	1	0	1	1	0	1	0	1	1	1	1	1	1	1	0	1	0	0	1	0	0	0	1
男	是	1995	1	辽宁-沈阳	1	1	5	3	1	1	0	1	10	0	固定性伴（请填写人数）〖5〗	没发生过	0	1	1	2	1	1	1	1	1	1	1	1	1	1	1	1	1	1	1	1	1	1	2	0	3	1	1	0	2	2	0	2	1
男	是	1991	1	浙江-温州	1	1	3	2	1	1	0	1	2	0	非固定性伴（请填写人数）〖2〗	没发生过	0	1	1	1	1	1	1	1	1	1	1	1	0	1	0	1	1	1	1	1	1	1	2	1	3	1	1	3	1	2	2	3	1
男	是	1995	1	浙江-杭州	1	1	2	2	1	1	0	1	1	0	非固定性伴（请填写人数）〖5〗	没发生过	0	1	0	1	1	0	1	1	1	0	1	0	1	1	0	1	1	1	1	1	1	1	2	1	2	0	2	1	0	0	2	3	0
男	是	1994	1	广西-南宁	1	1	4	1	1	1	0	1	10	0	非固定性伴（请填写人数）〖10〗	没发生过	0	1	1	3	1	1	1	1	1	0	1	1	0	1	1	1	1	1	1	1	1	1	2	1	2	1	2	1	0	2	3	1	0
男	是	1991	1	江西-南昌	1	5	5	2	1	1	0	1	2	1	非固定性伴（请填写人数）〖2〗	发生过	0	0	1	1	0	1	1	0	1	0	1	0	1	1	1	0	1	1	1	1	1	1	0	0	0	1	0	0	0	0	0	0	1
男	是	1973	1	辽宁-大连	3	1	3	2	1	1	0	1	1	0	固定性伴（请填写人数）〖1〗	没发生过	0	1	0	1	1	1	1	0	1	1	1	1	1	1	1	0	1	1	0	1	1	1	0	0	0	0	0	0	3	0	0	0	0
男	是	1988	1	浙江-温州	1	1	3	3	1	1	0	1	10	0	固定性伴（请填写人数）〖5〗┋非固定性伴（请填写人数）〖4〗	没发生过	0	0	1	2	1	1	1	1	1	0	1	1	1	1	1	1	1	1	1	1	1	1	1	0	1	1	2	0	2	1	0	0	1
男	是	1991	1	辽宁-大连	1	1	6	4	1	1	0	1	2	0	固定性伴（请填写人数）〖1〗┋非固定性伴（请填写人数）〖1〗	没发生过	0	1	0	1	1	1	1	1	1	1	1	1	1	1	0	1	1	1	1	1	1	1	1	0	0	2	1	1	2	1	0	1	1
男	是	1988	1	辽宁-大连	1	1	5	2	1	1	0	1	2	0	非固定性伴（请填写人数）〖2〗	没发生过	0	1	0	1	1	1	1	1	1	1	1	1	0	1	0	0	1	1	1	1	1	1	2	2	3	1	2	1	1	1	0	3	1
男	是	1992	1	广西-南宁	1	1	5	3	1	1	0	1	2	0	非固定性伴（请填写人数）〖2〗	没发生过	0	1	0	1	1	1	1	1	1	1	1	1	1	1	0	1	1	1	1	1	1	1	1	1	2	0	2	2	2	1	2	3	1
男	是	2000	1	浙江-温州	1	1	2	2	1	1	0	1	10	0	固定性伴（请填写人数）〖2〗┋非固定性伴（请填写人数）〖8〗	没发生过	0	0	1	2	1	0	1	1	1	0	1	1	0	1	1	1	1	1	1	0	0	1	2	2	3	1	3	2	0	2	2	3	1
男	是	1978	2	广西-南宁	4	1	4	2	1	1	0	1	2	0	固定性伴（请填写人数）〖2〗	没发生过	0	1	1	1	1	0	1	1	1	0	1	1	0	1	1	1	1	0	1	0	1	0	1	0	1	1	1	0	1	1	0	0	1
男	是	1994	1	广西-南宁	1	3	6	2	1	1	0	1	3	0	非固定性伴（请填写人数）〖3〗	没发生过	0	1	0	1	1	1	1	1	1	1	1	1	1	1	1	0	1	0	1	1	1	0	2	1	2	2	1	1	1	2	1	0	1
男	是	1982	1	浙江-温州	2	1	5	4	2	1	0	1	2	0	固定性伴（请填写人数）〖2〗	没发生过	1	0	1	1	1	1	1	1	1	1	1	1	0	1	1	0	1	1	1	1	1	1	3	3	3	1	2	1	3	3	2	3	1
男	是	1990	1	内蒙古-呼和浩特	1	1	5	5	2	1	0	1	3	0	非固定性伴（请填写人数）〖3〗	没发生过	0	0	1	1	1	1	1	0	1	1	1	1	0	1	0	1	1	1	1	1	1	1	0	1	1	1	1	0	3	1	1	1	1
男	是	1978	2	广西-南宁	1	5	2	1	1	1	0	1	10	0	非固定性伴（请填写人数）〖网约〗	没发生过	0	1	1	2	1	1	1	1	1	1	1	1	1	1	1	1	1	1	1	1	1	1	0	0	0	1	3	0	0	0	3	0	1
男	是	1991	1	广西-南宁	1	1	6	2	1	1	0	1	30	0	非固定性伴（请填写人数）〖29〗	没发生过	0	1	1	4	1	1	1	1	1	1	1	1	1	1	1	1	1	1	1	1	1	0	0	0	1	1	2	1	1	1	1	1	1
男	是	1993	1	浙江-温州	1	1	3	2	1	1	0	1	3	0	非固定性伴（请填写人数）〖5〗	没发生过	0	1	0	1	1	1	1	1	0	0	1	1	1	1	0	1	0	1	0	1	1	1	0	0	0	3	0	0	3	0	0	0	1
男	是	1990	1	辽宁-大连	1	1	5	2	1	1	0	1	3	0	非固定性伴（请填写人数）〖4〗	没发生过	0	0	0	1	1	1	1	1	1	1	1	1	0	1	1	0	1	1	1	1	1	0	1	0	0	2	1	0	2	0	1	1	1
男	是	1965	2	广西-南宁	1	1	4	2	1	1	0	1	6	0	固定性伴（请填写人数）〖1〗┋非固定性伴（请填写人数）〖5〗	没发生过	0	0	0	2	1	0	1	1	1	0	1	1	0	1	1	0	1	1	1	1	1	0	1	1	2	0	1	0	1	1	1	0	1
男	是	2001	1	辽宁-大连	1	3	5	1	1	1	0	1	1	0	固定性伴（请填写人数）〖1〗	没发生过	0	1	1	1	1	1	1	1	1	1	1	1	1	1	1	1	1	1	0	1	1	1	1	1	0	3	1	0	2	1	1	1	1
男	是	1977	1	广西-南宁	1	1	6	2	1	1	0	1	2	0	非固定性伴（请填写人数）〖2〗	没发生过	0	1	1	1	1	0	1	1	1	1	1	1	1	1	0	0	1	1	1	1	1	1	0	0	0	1	1	0	1	0	0	2	1
男	是	1987	1	河北-唐山	2	5	4	2	1	1	0	1	6	0	非固定性伴（请填写人数）〖6〗	没发生过	1	0	1	2	1	1	1	1	1	0	1	1	1	1	1	0	1	1	1	1	1	0	3	3	0	0	3	3	3	3	3	3	0
男	是	1978	1	江西-南昌	1	1	4	2	1	1	0	1	3	0	非固定性伴（请填写人数）〖3〗	没发生过	0	0	0	1	1	1	1	1	1	1	1	1	1	1	0	0	0	1	1	1	1	1	0	0	3	0	0	0	0	2	1	3	0
男	是	1997	1	浙江-温州	1	5	4	2	1	1	0	1	1	0	固定性伴（请填写人数）〖1〗	没发生过	0	0	1	1	1	1	1	1	1	1	1	1	1	1	1	1	1	1	1	1	0	1	2	1	0	2	2	1	0	1	1	1	1
男	是	1980	1	湖北-武汉	2	1	3	2	1	1	0	1	2	0	非固定性伴（请填写人数）〖2〗	没发生过	0	0	0	1	1	1	1	0	0	1	1	0	1	1	0	0	1	1	1	1	0	0	0	0	0	2	0	0	0	0	0	0	1
男	是	1978	1	广西-南宁	3	1	6	5	1	1	0	1	10	0	固定性伴（请填写人数）〖6〗┋非固定性伴（请填写人数）〖4〗	没发生过	0	1	1	2	1	1	1	1	1	1	1	1	0	1	0	1	1	1	1	1	1	1	0	0	2	2	0	0	3	0	0	0	1
男	是	1978	1	河北-唐山	1	1	3	4	1	1	0	1	1	0	固定性伴（请填写人数）〖1〗	没发生过	0	1	1	1	0	0	1	1	0	0	0	0	1	0	0	0	0	0	0	0	1	0	0	0	0	0	0	0	0	0	0	0	0
男	是	1994	1	湖南-益阳	1	5	3	1	1	1	0	1	2	0	固定性伴（请填写人数）〖2〗	没发生过	0	1	1	1	1	1	1	1	1	0	1	1	1	1	1	1	1	1	1	1	1	1	1	0	0	0	3	3	0	0	3	3	1
男	是	1998	1	江西-南昌	1	3	5	1	4	1	0	1	2	0	非固定性伴（请填写人数）〖2〗	没发生过	0	1	0	1	1	0	1	1	1	1	1	1	0	0	0	0	0	1	0	1	0	0	0	0	0	3	0	0	3	0	0	0	1
男	是	1991	1	河北-唐山	1	1	5	2	1	1	0	1	2	0	非固定性伴（请填写人数）〖3〗	没发生过	0	1	0	1	1	1	1	1	1	1	1	0	0	1	1	1	1	1	1	1	1	0	0	0	1	2	0	0	2	0	1	1	0
男	是	1965	2	广西-南宁	3	6	6	1	1	1	0	1	1	0	固定性伴（请填写人数）〖1〗┋非固定性伴（请填写人数）〖0〗	没发生过	0	1	0	1	1	0	1	1	1	0	1	1	1	1	0	1	1	1	0	1	0	1	2	0	3	3	0	0	1	2	3	0	0
男	是	1999	1	广西-南宁	1	1	5	2	1	1	0	1	6	0	非固定性伴（请填写人数）〖6〗	没发生过	0	0	1	1	1	1	1	1	1	0	1	1	1	1	1	1	1	1	1	1	0	1	2	0	0	1	0	1	2	2	1	0	1
男	是	1970	1	湖南-常德	2	1	2	2	1	1	0	1	9	1	非固定性伴（请填写人数）〖9〗	没发生过	0	1	0	2	1	1	1	1	1	1	1	0	1	1	0	0	1	1	1	1	0	1	0	0	0	3	1	0	2	0	0	0	0
男	是	1998	1	广西-南宁	1	1	5	3	1	1	0	1	1	0	固定性伴（请填写人数）〖1〗┋非固定性伴（请填写人数）〖3〗	没发生过	0	1	0	1	1	1	1	1	1	1	1	1	1	1	0	0	1	1	1	1	1	1	0	0	0	3	1	1	0	1	1	1	0
男	是	2000	1	辽宁-大连	1	3	5	1	1	1	0	1	6	0	非固定性伴（请填写人数）〖6〗	没发生过	0	0	0	2	1	0	0	0	1	1	1	1	0	0	0	0	0	0	0	0	0	0	1	1	0	1	1	1	2	1	1	2	0
男	是	1990	1	甘肃-陇南	1	1	2	2	1	1	0	1	3	0	固定性伴（请填写人数）〖1〗┋非固定性伴（请填写人数）〖2〗	没发生过	0	0	1	1	1	1	0	0	0	0	1	0	0	1	1	0	1	1	0	1	1	0	0	0	2	2	1	0	3	0	0	2	0
男	是	2000	1	广东-河源	1	3	4	1	1	1	0	1	1	0	非固定性伴（请填写人数）〖1〗	没发生过	0	1	0	1	1	1	1	1	1	0	0	0	1	1	0	0	0	1	0	1	0	0	0	0	0	3	1	0	1	0	1	1	1
男	是	1994	1	浙江-温州	1	5	5	1	2	1	0	1	6	0	非固定性伴（请填写人数）〖6〗	没发生过	0	0	1	2	1	1	1	1	0	1	1	1	1	1	0	0	0	1	1	0	1	0	0	0	3	3	0	1	2	0	0	0	1
男	是	1995	1	广东-广州	1	1	2	2	1	1	0	1	1	0	固定性伴（请填写人数）〖1〗	没发生过	0	0	0	1	1	1	1	1	1	0	1	1	1	1	0	1	1	1	1	0	1	1	0	0	3	2	0	0	3	0	0	0	1
男	是	1984	1	广西-南宁	2	1	5	4	1	1	0	1	1	0	非固定性伴（请填写人数）〖3〗	没发生过	0	1	1	1	1	0	1	1	1	1	1	0	0	1	1	1	1	1	0	1	1	1	1	0	1	2	3	0	2	1	0	0	1
男	是	1983	1	辽宁-大连	1	2	5	4	1	1	0	1	10	0	非固定性伴（请填写人数）〖10〗	没发生过	0	1	1	3	1	1	1	1	1	0	1	1	0	1	1	0	1	1	1	1	1	1	1	0	0	2	3	0	3	1	0	0	1
男	是	1994	2	广西-南宁	1	5	4	1	1	1	0	1	5	0	非固定性伴（请填写人数）〖5〗	没发生过	0	1	0	1	1	1	1	1	0	0	1	1	0	1	1	1	1	1	1	1	1	1	1	1	1	1	1	1	1	1	1	1	1
男	是	1983	2	广西-南宁	1	6	5	4	1	1	0	1	2	0	固定性伴（请填写人数）〖1〗	没发生过	0	1	1	1	1	0	1	1	1	1	1	1	0	1	0	1	1	0	1	0	1	1	2	2	2	1	3	1	2	3	2	2	1
男	是	1991	1	浙江-温州	1	1	5	3	2	1	0	1	2	0	固定性伴（请填写人数）〖2〗	没发生过	0	0	1	1	0	1	1	1	1	1	1	1	1	1	0	1	1	1	1	1	1	1	0	0	0	3	1	0	3	1	1	0	1
男	是	2000	1	河北-邯郸	1	3	5	1	1	1	0	1	1	0	固定性伴（请填写人数）〖1〗	没发生过	0	0	0	1	1	1	1	1	1	1	1	1	0	1	1	0	1	1	1	1	1	1	1	1	1	1	2	2	0	3	3	3	1
男	是	1993	1	江西-南昌	1	1	6	2	1	1	0	1	3	0	固定性伴（请填写人数）〖1〗┋非固定性伴（请填写人数）〖2〗	没发生过	0	1	1	1	1	1	1	1	1	1	1	0	0	1	0	1	1	1	1	1	1	1	0	0	0	3	1	0	3	0	0	0	1
男	是	1985	1	辽宁-大连	3	1	4	2	1	1	0	1	2	0	非固定性伴（请填写人数）〖3〗	发生过	0	0	1	1	1	1	1	0	1	0	1	1	1	1	0	1	1	1	0	1	0	1	1	1	1	1	1	1	1	1	1	1	1
男	是	1993	1	河北-唐山	1	1	5	5	1	1	0	1	4	0	非固定性伴（请填写人数）〖4〗	发生过	1	0	1	1	1	0	1	1	1	1	1	1	1	1	1	1	1	1	1	1	1	0	0	0	0	3	0	0	3	0	0	0	1
男	是	1996	1	浙江-温州	1	3	5	1	2	1	0	1	2	0	非固定性伴（请填写人数）〖2〗	没发生过	0	1	0	1	1	1	1	1	1	1	1	1	1	1	1	0	1	1	1	1	0	0	0	0	0	3	0	0	3	0	0	0	1
男	是	1993	1	浙江-温州	1	1	3	2	1	1	0	1	3	0	非固定性伴（请填写人数）〖3〗	没发生过	0	0	1	1	1	1	1	1	1	0	1	1	1	1	1	1	1	1	0	1	1	1	1	0	1	1	1	1	1	1	1	1	0
男	是	2001	1	广东-肇庆	1	3	5	1	1	1	0	1	4	0	非固定性伴（请填写人数）〖4〗	没发生过	0	0	1	1	0	1	0	1	0	0	1	1	1	1	0	0	1	0	1	1	1	1	1	1	1	2	1	0	2	1	1	1	0
男	是	1976	1	江西-抚州	2	1	2	4	1	1	0	1	2	0	非固定性伴（请填写人数）〖2〗	没发生过	0	1	0	1	0	1	0	1	0	0	1	0	1	1	1	0	0	1	1	1	1	1	0	1	0	0	0	0	0	0	0	0	1
男	是	1992	1	江西-南昌	1	1	6	4	1	1	0	1	1	0	固定性伴（请填写人数）〖1〗	没发生过	0	1	0	1	1	1	1	1	1	1	1	1	0	1	1	1	1	1	0	1	1	1	0	0	2	1	0	0	1	1	0	1	1
男	是	1998	1	广东-汕头	1	1	3	2	2	1	0	1	0	0	非固定性伴（请填写人数）〖0〗	没发生过	0	1	0	1	1	1	1	1	0	1	1	1	1	1	0	0	1	1	1	1	1	1	0	1	1	3	1	1	2	0	2	1	1
男	是	2000	1	江西-南昌	1	3	4	1	2	1	0	1	8	0	固定性伴（请填写人数）〖2〗	发生过	0	0	1	2	1	1	1	0	1	1	1	1	1	1	1	1	1	1	1	0	1	1	1	0	1	3	1	1	3	1	0	2	1
男	是	1999	1	辽宁-大连	1	3	5	3	1	1	0	1	20	0	固定性伴（请填写人数）〖2〗┋非固定性伴（请填写人数）〖18〗	没发生过	0	0	1	4	1	1	1	1	1	0	1	1	0	1	0	0	1	1	0	1	1	0	2	2	1	2	3	2	2	1	1	1	1
男	是	1973	1	广西-南宁	4	1	3	5	1	1	0	1	2	1	非固定性伴（请填写人数）〖2〗	没发生过	0	0	1	1	1	1	1	1	1	0	1	1	0	1	1	1	1	1	1	1	1	1	1	2	2	1	1	0	2	1	1	1	1
男	是	1985	1	广东-揭阳	2	1	4	2	1	1	0	1	3	0	固定性伴（请填写人数）〖2〗┋非固定性伴（请填写人数）〖2〗	没发生过	0	0	0	1	1	1	1	1	1	1	1	1	1	1	1	1	1	1	1	1	0	1	2	1	1	1	1	1	1	1	1	1	1
男	是	1994	1	江西-南昌	1	1	5	2	1	1	0	1	3	0	非固定性伴（请填写人数）〖5〗	没发生过	0	1	1	1	1	0	0	1	1	0	1	1	0	1	1	0	1	1	1	0	1	1	2	1	1	2	2	1	2	1	1	1	1
男	是	1981	1	辽宁-大连	3	1	5	4	1	1	0	1	1	0	固定性伴（请填写人数）〖1〗	没发生过	0	1	0	1	1	0	1	1	1	0	1	1	1	1	1	1	1	1	1	1	1	1	0	0	0	3	0	0	0	3	3	3	1
男	是	1964	1	浙江-温州	3	1	5	5	1	1	0	1	3	0	固定性伴（请填写人数）〖3〗	没发生过	0	1	0	1	1	1	1	1	1	1	1	1	0	1	1	1	1	1	1	1	1	1	0	0	2	2	3	3	3	0	2	0	1
男	是	1997	1	广西-南宁	1	1	4	2	1	1	0	1	1	0	固定性伴（请填写人数）〖1〗┋非固定性伴（请填写人数）〖0〗	没发生过	0	1	0	1	1	0	1	1	1	0	1	0	1	1	1	0	1	1	1	1	0	1	1	0	0	2	0	0	2	0	0	0	1
男	是	1988	1	湖南-长沙	2	1	4	2	2	1	0	1	1	0	固定性伴（请填写人数）〖1〗	没发生过	1	0	0	1	1	1	1	1	1	0	1	1	0	1	1	1	1	1	1	1	1	1	0	1	0	2	1	1	2	0	1	2	1
男	是	1989	1	广西-南宁	1	1	3	2	1	1	0	1	3	0	非固定性伴（请填写人数）〖3〗	没发生过	0	0	1	1	1	1	1	1	1	0	1	1	1	1	1	1	1	1	1	1	1	1	3	2	2	1	2	1	1	2	1	1	1
男	是	1988	1	辽宁-大连	3	1	6	2	1	1	0	1	3	0	非固定性伴（请填写人数）〖3〗	没发生过	0	1	1	1	1	1	1	1	1	1	1	1	0	1	0	1	1	1	1	1	1	1	1	1	3	0	3	3	0	3	3	3	1
男	是	1994	1	广东-河源	1	1	3	2	1	1	0	1	1	0	固定性伴（请填写人数）〖1〗	没发生过	0	1	0	1	1	1	1	1	1	0	1	0	1	1	1	0	1	1	0	1	1	1	0	0	0	3	0	0	3	0	0	3	0
男	是	1988	2	广西-南宁	1	1	3	2	1	1	0	1	3	0	非固定性伴（请填写人数）〖3〗	没发生过	0	1	1	1	1	1	1	1	1	0	1	1	0	1	0	1	1	1	1	1	0	1	0	0	1	1	1	0	3	0	1	0	0
男	是	1990	1	北京-朝阳区	1	1	5	5	1	1	0	1	1	0	固定性伴（请填写人数）〖1〗	没发生过	0	1	0	1	1	1	1	1	1	0	1	1	1	1	1	1	1	1	1	1	1	1	2	1	2	1	2	1	0	2	1	2	1
男	是	1971	1	辽宁-大连	4	1	6	5	1	1	0	1	3	0	固定性伴（请填写人数）〖三个〗┋非固定性伴（请填写人数）〖0〗	没发生过	0	0	1	1	1	1	1	1	1	1	1	1	0	1	0	1	1	1	1	1	1	1	0	0	0	3	0	0	3	0	0	0	1
男	是	1975	1	辽宁-大连	2	1	4	4	2	1	0	1	5	0	非固定性伴（请填写人数）〖5〗	发生过	1	1	1	1	1	1	1	1	1	1	1	1	0	1	1	1	1	1	1	1	1	1	2	1	2	0	2	0	2	2	0	1	1
男	是	1976	1	湖北-恩施	3	1	2	2	2	1	0	1	3	0	固定性伴（请填写人数）〖1〗┋非固定性伴（请填写人数）〖2〗	没发生过	0	0	1	1	1	0	1	0	1	1	1	1	1	1	1	1	1	1	1	1	0	1	1	1	1	3	1	1	3	1	0	1	1
男	是	1989	1	浙江-温州	1	1	3	2	2	1	0	1	0	0	固定性伴（请填写人数）〖0〗	没发生过	0	0	0	1	1	1	0	1	0	1	1	1	1	1	0	1	1	1	1	1	1	1	1	0	0	0	1	0	2	0	0	1	0
男	是	1990	1	辽宁-大连	1	1	5	4	1	1	0	1	1	0	固定性伴（请填写人数）〖1〗	没发生过	0	1	0	1	1	1	1	1	1	1	1	1	1	1	0	1	1	1	0	1	1	1	0	0	0	1	0	0	3	0	0	0	1
男	是	1998	1	河北-唐山	1	1	5	2	1	1	0	1	5	0	固定性伴（请填写人数）〖1〗┋非固定性伴（请填写人数）〖5〗	没发生过	1	1	1	2	1	1	1	1	1	0	1	1	0	1	0	1	1	1	1	1	1	1	0	1	3	1	1	2	1	2	1	2	1
男	是	1996	1	山西-忻州	1	3	5	1	2	1	0	1	2	0	非固定性伴（请填写人数）〖2〗	没发生过	0	0	1	1	1	1	1	1	1	1	1	1	1	1	0	0	1	1	1	1	1	1	2	1	1	2	2	0	1	2	1	1	1
男	是	1998	1	浙江-温州	1	3	5	1	1	1	0	1	1	0	非固定性伴（请填写人数）〖1〗	没发生过	0	1	0	1	1	1	1	1	1	1	1	1	1	1	0	1	1	1	1	1	0	1	1	1	2	1	2	1	1	2	2	2	1
男	是	2000	1	上海-长宁区	1	3	5	4	1	1	0	1	2	0	固定性伴（请填写人数）〖2〗	没发生过	0	1	1	1	1	1	1	1	1	1	1	1	1	1	1	1	1	1	1	1	1	1	0	0	1	1	0	0	2	0	0	2	1
男	是	1986	1	辽宁-沈阳	1	1	6	3	1	1	0	1	3	0	非固定性伴（请填写人数）〖2〗	没发生过	0	0	1	1	1	1	1	1	1	0	1	1	0	1	1	1	1	1	1	1	0	1	1	2	1	1	1	1	1	2	2	1	0
男	是	1996	1	内蒙古-通辽	1	3	5	1	1	1	0	1	12	0	非固定性伴（请填写人数）〖25〗	没发生过	0	1	1	3	1	1	1	1	1	1	1	1	1	1	1	1	1	1	1	0	1	1	1	0	0	1	2	0	3	1	0	2	1
男	是	1999	1	江西-南昌	1	3	5	1	1	1	0	1	2	0	固定性伴（请填写人数）〖1〗	没发生过	0	1	0	1	1	1	1	1	1	0	1	0	1	1	1	0	0	1	1	1	1	0	0	1	1	2	1	0	3	1	1	1	1
男	是	1992	1	辽宁-大连	1	1	6	2	1	1	0	1	1	0	固定性伴（请填写人数）〖1〗	没发生过	0	0	1	1	1	1	1	1	1	1	1	0	1	1	1	1	1	1	1	1	1	1	0	0	2	3	0	0	3	0	0	0	1
男	是	1983	1	山西-太原	1	1	5	4	1	1	0	1	6	1	固定性伴（请填写人数）〖1〗┋非固定性伴（请填写人数）〖5〗	没发生过	0	0	1	2	1	1	1	1	1	1	1	1	1	1	1	1	1	1	1	1	0	1	0	0	0	0	0	0	2	0	1	1	1
男	是	1991	1	辽宁-大连	1	1	5	2	1	1	0	1	3	0	非固定性伴（请填写人数）〖3〗	没发生过	0	0	0	1	1	0	1	1	1	1	1	1	1	1	0	1	1	1	1	1	1	1	1	1	0	1	2	0	0	1	1	2	1
男	是	1983	1	江西-南昌	1	1	4	2	2	1	0	1	3	0	非固定性伴（请填写人数）〖3〗	没发生过	0	0	1	1	1	1	1	1	1	1	1	1	1	1	1	1	1	1	1	1	1	1	0	0	0	3	0	1	3	0	1	0	1
男	是	1998	1	辽宁-大连	1	3	6	1	1	1	0	1	10	0	非固定性伴（请填写人数）〖10〗	没发生过	0	0	0	2	1	1	1	1	1	1	1	1	1	1	1	0	0	1	0	1	1	1	3	2	0	1	3	0	0	3	0	3	1
男	是	1981	1	辽宁-大连	4	5	3	2	2	1	0	1	2	0	固定性伴（请填写人数）〖2〗	没发生过	0	1	1	1	1	1	1	1	1	0	1	1	1	1	1	0	1	1	1	1	1	0	1	0	0	3	1	0	3	0	1	2	0
男	是	2000	2	辽宁-大连	1	3	4	1	2	1	0	1	1	0	固定性伴（请填写人数）〖1〗	没发生过	0	0	1	1	0	1	1	1	1	0	1	1	1	1	1	1	1	1	1	1	0	1	3	1	0	0	0	0	3	3	0	0	0
男	是	2002	1	辽宁-沈阳	1	1	4	2	1	1	0	1	5	0	非固定性伴（请填写人数）〖5〗	没发生过	0	1	0	1	1	0	0	1	1	1	1	1	0	1	0	1	1	1	1	1	1	1	2	1	0	1	3	0	1	3	1	0	0
男	是	1992	1	广东-广州	1	1	5	4	1	1	0	1	10	0	非固定性伴（请填写人数）〖10〗	没发生过	0	0	0	2	1	1	1	1	1	1	1	1	1	1	1	1	1	1	1	1	1	1	1	0	1	1	2	0	1	1	0	3	1
男	是	1990	1	江西-南昌	2	1	3	2	1	1	0	1	3	0	非固定性伴（请填写人数）〖3〗	没发生过	0	0	1	1	1	1	1	1	1	0	1	1	1	1	0	0	0	1	1	1	1	0	0	0	1	1	1	0	1	1	0	1	1
男	是	1999	1	江西-南昌	1	5	1	1	1	1	0	1	2	1	固定性伴（请填写人数）〖2〗	没发生过	0	0	0	1	0	1	1	1	1	1	1	1	1	1	0	0	1	1	1	1	1	0	1	1	1	0	3	1	0	0	0	0	1
男	是	1999	1	江西-赣州	1	3	4	1	1	1	0	1	1	0	固定性伴（请填写人数）〖1〗	没发生过	0	0	0	1	1	1	1	1	1	0	1	1	1	1	1	0	1	1	1	0	1	1	0	0	2	0	0	0	0	0	1	2	1
男	是	1974	2	辽宁-大连	4	1	3	2	1	1	0	1	3	0	固定性伴（请填写人数）〖2〗	没发生过	0	0	1	1	1	1	1	1	1	0	1	0	0	1	1	0	1	1	1	0	0	1	2	1	2	1	0	0	2	2	0	1	1
男	是	1980	1	湖南-长沙	1	2	3	1	2	1	0	1	1	0	固定性伴（请填写人数）〖1人〗	没发生过	0	1	1	1	1	1	1	1	1	0	1	1	1	1	0	0	1	1	0	1	1	1	0	0	0	3	0	0	3	0	0	0	1
男	是	1984	1	辽宁-大连	1	1	5	3	1	1	0	1	5	1	非固定性伴（请填写人数）〖5〗	没发生过	0	1	1	1	1	1	1	1	1	0	1	1	1	1	0	1	1	1	0	1	0	0	1	0	1	1	2	1	1	0	1	2	1
男	是	1979	1	江西-南昌	1	1	4	5	1	1	0	1	4	0	固定性伴（请填写人数）〖2〗┋非固定性伴（请填写人数）〖2〗	没发生过	0	0	0	1	1	1	1	1	1	1	1	1	1	1	1	1	1	1	1	1	0	1	1	0	1	3	2	0	3	1	0	0	1
男	是	1969	1	江西-南昌	3	1	6	5	1	1	0	1	20	0	非固定性伴（请填写人数）〖20〗	没发生过	0	1	0	4	1	1	0	1	1	0	1	1	0	1	1	0	1	1	1	1	1	1	0	0	0	3	0	0	3	0	0	0	1
男	是	1990	1	江西-南昌	2	1	4	3	1	1	0	1	6	0	固定性伴（请填写人数）〖1〗┋非固定性伴（请填写人数）〖6〗	没发生过	1	0	1	2	1	1	1	1	1	1	1	1	1	1	0	1	1	1	1	1	1	1	0	0	0	0	0	0	3	0	0	0	1
男	是	1998	1	江西-宜春	1	3	4	1	1	1	0	1	1	0	固定性伴（请填写人数）〖1〗	没发生过	0	1	0	1	1	1	0	0	0	0	0	0	1	0	0	0	0	1	0	0	1	0	0	0	0	2	1	0	3	1	1	0	0
男	是	1987	1	辽宁-大连	1	1	5	3	1	1	0	1	3	0	固定性伴（请填写人数）〖1〗┋非固定性伴（请填写人数）〖2〗	没发生过	0	0	1	1	1	1	1	1	1	1	1	1	0	1	1	1	1	1	1	1	1	1	1	1	2	1	1	1	2	1	1	3	1
男	是	1997	1	江西-南昌	1	1	3	2	1	1	0	1	3	0	固定性伴（请填写人数）〖3〗	没发生过	0	0	0	1	1	1	1	1	0	0	1	0	1	1	1	1	1	1	1	1	1	1	3	2	1	0	1	2	3	3	2	1	1
男	是	1972	1	湖北-黄石	2	1	4	2	1	1	0	1	2	0	固定性伴（请填写人数）〖2〗	没发生过	0	1	0	1	1	1	1	1	0	0	0	1	1	1	1	0	1	1	1	1	0	1	0	0	1	0	1	1	1	1	1	0	1
男	是	2000	1	辽宁-鞍山	1	3	4	1	1	1	0	1	2	0	非固定性伴（请填写人数）〖5〗	没发生过	0	1	1	1	1	1	1	1	1	1	1	0	1	1	1	1	1	1	0	1	1	1	0	0	0	1	2	0	2	2	2	2	1
男	是	1976	1	江西-南昌	4	1	2	3	1	1	0	1	3	0	非固定性伴（请填写人数）〖3〗	没发生过	0	1	1	1	0	1	1	1	1	0	1	1	1	1	1	0	1	1	1	1	1	0	0	0	0	0	1	0	0	0	0	0	1
男	是	1978	2	辽宁-大连	3	1	4	5	1	1	0	1	3	1	非固定性伴（请填写人数）〖3〗	没发生过	0	1	1	1	1	1	1	1	1	1	1	0	0	1	0	1	1	1	1	1	1	1	0	1	0	2	0	0	3	0	0	0	1
男	是	1995	1	新疆-巴音郭楞	1	3	6	1	1	1	0	1	2	1	固定性伴（请填写人数）〖2〗	没发生过	0	0	0	1	1	1	1	1	1	1	1	1	1	1	0	1	1	1	1	1	0	0	3	3	1	0	3	0	0	3	0	3	1
男	是	2002	1	辽宁-大连	1	3	3	1	1	1	0	1	2	0	固定性伴（请填写人数）〖1〗	没发生过	0	0	0	1	1	0	1	1	1	0	1	0	0	1	1	0	1	1	1	1	0	1	0	0	2	1	3	2	2	1	2	1	1
男	是	1981	1	湖北-荆州	4	1	2	2	1	1	0	1	2	0	固定性伴（请填写人数）〖1〗┋非固定性伴（请填写人数）〖3-6〗	没发生过	0	1	0	1	1	1	1	1	1	1	1	0	1	1	1	1	1	1	0	1	1	0	0	0	1	2	1	0	2	0	0	1	1
男	是	1977	1	江西-南昌	3	1	4	3	2	1	0	1	2	0	固定性伴（请填写人数）〖2〗	没发生过	1	0	0	1	1	1	1	1	1	1	1	1	0	1	0	1	1	1	1	1	1	1	3	0	3	1	3	2	2	1	1	1	1
男	是	2000	1	辽宁-大连	1	3	5	1	1	1	0	1	1	0	非固定性伴（请填写人数）〖5〗	没发生过	0	0	0	1	0	0	1	1	0	1	1	0	0	1	0	0	1	0	0	0	1	0	1	1	1	1	2	1	2	2	1	1	0
男	是	1991	2	北京-朝阳区	1	5	5	4	1	1	0	1	1	0	非固定性伴（请填写人数）〖1〗	没发生过	0	1	0	1	1	1	1	1	1	1	1	0	0	0	0	0	0	1	1	1	1	0	1	0	0	2	3	2	1	2	2	2	1
男	是	1973	1	江西-吉安	3	1	2	3	1	1	0	1	2	0	非固定性伴（请填写人数）〖3〗	没发生过	0	1	0	1	1	1	1	1	1	0	1	1	1	1	0	1	1	1	1	1	1	1	0	0	0	0	0	0	0	0	0	0	1
男	是	1972	1	辽宁-大连	3	1	2	2	2	1	0	1	2	0	非固定性伴（请填写人数）〖5〗	没发生过	0	1	1	1	1	1	1	1	1	0	1	0	0	1	1	0	1	1	1	0	1	1	1	0	1	2	1	0	0	1	0	0	1
男	是	1991	2	湖北-武汉	1	1	6	4	1	1	0	1	1	0	固定性伴（请填写人数）〖1〗	没发生过	0	1	0	1	1	1	1	1	1	1	1	1	1	1	1	0	1	1	1	1	1	0	0	0	0	2	0	0	2	0	0	1	1
男	是	1990	1	江西-南昌	1	2	3	2	2	0	(跳过)	1	1	0	固定性伴（请填写人数）〖1〗┋非固定性伴（请填写人数）〖无〗	没发生过	0	0	0	1	1	1	1	1	0	0	0	0	0	0	1	0	0	1	0	0	1	1	0	0	0	0	0	0	0	0	0	0	0
男	是	2001	1	北京-丰台区	1	3	5	1	1	0	(跳过)	1	2	0	固定性伴（请填写人数）〖1〗┋非固定性伴（请填写人数）〖1〗	没发生过	0	0	1	1	1	1	1	1	1	0	1	1	1	1	1	0	1	1	1	1	1	1	2	3	1	1	1	3	1	2	2	3	1
男	是	1990	2	广西-南宁	1	1	5	4	1	0	(跳过)	1	1	0	固定性伴（请填写人数）〖1〗	没发生过	0	0	1	1	1	1	1	1	1	1	1	1	1	1	0	0	1	1	1	1	0	1	0	0	1	3	0	0	3	0	0	0	1
男	是	1986	1	重庆-江北区	1	1	5	2	1	0	(跳过)	1	6	0	非固定性伴（请填写人数）〖6〗	没发生过	0	0	0	2	1	1	1	1	1	0	1	0	1	1	1	0	1	1	0	1	0	0	0	0	0	2	3	2	1	1	2	1	0
男	是	2002	1	重庆-石柱土家族自治县	1	3	5	1	1	0	(跳过)	1	1	0	固定性伴（请填写人数）〖1〗	没发生过	0	0	0	1	0	1	1	1	1	0	1	1	1	1	0	1	1	1	0	1	0	1	1	1	0	1	2	2	2	1	2	1	1
男	是	1999	1	江西-南昌	1	5	4	1	1	0	(跳过)	1	2	0	非固定性伴（请填写人数）〖2〗	没发生过	0	0	1	1	1	1	1	1	1	1	1	1	1	1	0	0	1	1	1	1	1	1	3	2	2	0	2	2	0	2	2	2	1
男	是	1998	1	重庆-沙坪坝区	1	3	5	2	1	0	(跳过)	1	20	0	非固定性伴（请填写人数）〖20〗	没发生过	0	0	1	4	0	1	0	0	1	0	1	1	1	1	1	0	1	1	0	1	1	0	2	3	3	3	1	1	3	1	3	0	1
男	是	1965	1	河北-唐山	4	1	4	2	1	0	(跳过)	1	2	1	固定性伴（请填写人数）〖2〗	没发生过	0	0	0	1	1	0	1	1	1	0	1	1	0	0	1	1	1	0	0	1	1	1	0	3	1	0	3	3	0	3	3	3	0
男	是	1994	1	广西-南宁	1	1	6	2	1	0	(跳过)	1	1	0	固定性伴（请填写人数）〖1〗	没发生过	0	1	0	1	1	1	1	1	1	1	1	1	0	1	0	1	1	1	1	0	1	1	1	0	1	3	3	1	3	1	1	3	1
男	是	1986	1	江西-南昌	4	1	5	3	1	0	(跳过)	1	2	0	固定性伴（请填写人数）〖2〗	没发生过	0	1	0	1	1	1	0	1	1	0	1	1	1	1	1	0	1	1	1	1	1	1	0	0	1	2	1	0	2	0	1	1	0
男	是	2000	1	湖北-武汉	1	3	5	2	1	0	(跳过)	1	2	0	固定性伴（请填写人数）〖1〗	没发生过	0	1	0	1	1	1	1	1	1	0	0	1	1	1	0	0	1	1	0	1	1	0	1	0	0	3	0	0	3	0	0	0	0
男	是	1970	1	河北-唐山	2	1	3	4	1	0	(跳过)	1	5	0	固定性伴（请填写人数）〖三〗┋非固定性伴（请填写人数）〖三〗	没发生过	0	0	1	2	1	1	1	1	1	1	1	1	1	1	0	1	1	1	0	0	1	1	0	0	1	3	0	0	3	0	3	0	1
男	是	2000	1	江西-南昌	1	1	2	1	1	0	(跳过)	1	1	1	固定性伴（请填写人数）〖1〗	没发生过	0	1	0	1	1	0	1	1	1	0	1	0	1	0	0	0	0	1	1	1	0	0	0	0	2	1	1	0	3	0	0	0	0
男	是	1999	2	广西-南宁	1	1	3	1	1	0	(跳过)	1	1	0	固定性伴（请填写人数）〖1〗┋非固定性伴（请填写人数）〖1〗	没发生过	0	0	0	1	1	0	1	1	1	0	1	1	0	1	1	0	1	1	0	1	1	1	1	0	1	2	1	1	2	1	1	2	1
男	是	2002	1	辽宁-大连	1	3	5	1	1	0	(跳过)	1	1	0	固定性伴（请填写人数）〖1〗	没发生过	0	0	0	1	1	1	1	1	1	1	1	0	1	1	1	0	1	1	1	1	0	0	1	1	0	1	1	1	2	2	2	1	1
男	是	2002	1	湖北-武汉	1	3	3	1	2	0	(跳过)	1	1	0	固定性伴（请填写人数）〖2〗	没发生过	0	1	0	1	0	1	1	1	1	1	1	0	1	1	1	1	1	1	0	1	1	1	1	1	1	2	1	1	2	1	1	2	1
男	是	1970	1	湖南-常德	2	1	3	2	1	0	(跳过)	1	2	0	固定性伴（请填写人数）〖2〗	没发生过	1	0	0	1	0	1	0	1	0	0	0	0	0	0	0	0	1	1	0	1	1	0	3	1	3	1	3	0	2	1	1	1	0
男	是	2000	1	湖北-武汉	1	3	4	1	1	0	(跳过)	1	1	0	固定性伴（请填写人数）〖1〗	没发生过	0	0	1	1	1	1	1	1	1	1	1	1	1	1	1	0	1	1	1	1	1	0	0	0	0	0	0	0	0	0	0	0	1
男	是	1990	1	浙江-温州	1	5	3	1	1	0	(跳过)	1	4	0	固定性伴（请填写人数）〖2〗	没发生过	0	1	0	1	1	1	0	1	1	1	1	1	1	1	1	1	1	1	1	1	0	1	0	0	0	3	0	0	3	0	0	1	0
男	是	2000	1	湖北-武汉	1	3	4	1	3	0	(跳过)	1	1	0	固定性伴（请填写人数）〖1〗	没发生过	0	0	0	1	0	0	0	1	0	1	1	1	0	0	0	0	0	0	0	0	0	0	0	1	1	0	3	1	0	1	3	3	0
男	是	1984	1	辽宁-大连	1	1	3	2	1	0	(跳过)	1	1	0	非固定性伴（请填写人数）〖2〗	没发生过	0	0	0	1	1	0	0	0	1	0	1	0	1	1	0	0	0	1	1	1	1	1	2	1	1	1	1	1	1	1	1	1	0
男	是	2000	2	广西-柳州	1	3	4	1	1	0	(跳过)	1	5	0	非固定性伴（请填写人数）〖5〗	没发生过	0	1	1	1	0	1	1	1	1	1	1	1	1	1	1	0	1	1	1	1	1	1	2	1	2	2	2	1	2	2	1	1	1
男	是	2002	1	福建-福州	1	3	3	1	1	0	(跳过)	1	1	0	非固定性伴（请填写人数）〖1〗	没发生过	0	0	0	1	1	1	0	1	0	1	1	1	1	0	1	0	1	1	0	1	0	0	1	0	0	1	0	0	1	0	0	1	0
男	是	1999	1	安徽-芜湖	1	3	4	1	2	0	(跳过)	1	1	0	非固定性伴（请填写人数）〖1〗	没发生过	0	0	0	1	1	1	1	0	1	0	1	1	0	1	0	0	0	1	1	0	1	0	1	0	0	3	0	0	3	0	2	0	0
男	是	1991	1	广东-深圳	1	1	2	2	4	0	(跳过)	1	2	0	非固定性伴（请填写人数）〖2〗	没发生过	0	1	0	1	1	1	0	1	0	1	1	1	1	1	1	1	0	1	1	0	0	0	1	1	0	2	2	0	3	2	2	2	0
男	是	1973	1	江西-南昌	1	1	5	3	1	0	(跳过)	1	2	0	固定性伴（请填写人数）〖2〗	没发生过	0	1	0	1	1	1	1	1	1	1	1	1	1	1	1	0	1	1	0	1	1	0	2	2	3	0	3	2	0	2	1	2	1
男	是	1996	1	广东-广州	1	3	5	1	2	0	(跳过)	1	1	0	非固定性伴（请填写人数）〖1〗	没发生过	0	0	0	1	1	1	1	1	1	0	1	1	1	1	1	1	1	1	0	1	1	1	1	1	1	2	2	2	2	1	0	0	1
男	是	2000	2	广西-南宁	1	5	3	1	1	0	(跳过)	1	50	0	非固定性伴（请填写人数）〖50〗	没发生过	0	1	1	4	0	1	1	1	1	1	1	1	0	1	0	0	1	1	1	1	0	1	1	1	0	1	3	3	1	0	3	1	1
男	是	1996	1	江西-抚州	1	1	5	3	4	0	(跳过)	1	5	0	非固定性伴（请填写人数）〖5〗	没发生过	0	1	0	1	1	1	1	1	1	1	1	1	0	1	1	0	1	1	0	1	0	0	2	0	0	1	0	0	3	0	1	0	0
男	是	1995	1	河北-石家庄	1	1	5	2	1	0	(跳过)	1	1	0	固定性伴（请填写人数）〖1〗	没发生过	0	1	0	1	1	1	0	1	1	0	1	1	0	1	0	0	0	1	1	1	1	0	1	1	0	3	1	1	2	0	2	0	1
男	是	1991	1	广西-南宁	1	5	1	1	4	0	(跳过)	1	10000	8000	非固定性伴（请填写人数）〖10000〗	没发生过	0	0	1	4	0	0	0	0	0	0	0	0	0	0	0	0	0	0	0	0	0	0	3	3	3	3	3	3	3	3	3	3	0
男	是	1965	1	河北-唐山	4	1	4	2	1	0	(跳过)	1	2	0	固定性伴（请填写人数）〖2〗	没发生过	0	0	0	1	1	1	1	1	1	0	1	0	0	1	1	1	1	1	0	0	1	1	3	3	3	0	3	3	0	3	3	3	0
男	是	1980	1	江西-上饶	1	1	2	2	1	0	(跳过)	1	3	0	固定性伴（请填写人数）〖1〗┋非固定性伴（请填写人数）〖2〗	没发生过	0	0	1	1	1	1	1	1	1	1	1	1	0	1	1	1	1	1	1	1	1	0	0	0	0	0	0	0	0	0	0	0	0
男	是	1994	1	河北-唐山	1	1	4	2	1	0	(跳过)	1	1	0	固定性伴（请填写人数）〖1〗	没发生过	0	1	1	1	1	0	1	1	1	1	1	1	0	1	1	1	1	1	0	0	1	1	1	1	0	2	2	0	2	1	1	1	1
男	是	1989	1	广东-惠州	1	1	5	2	1	0	(跳过)	1	1	0	非固定性伴（请填写人数）〖1〗	没发生过	0	1	0	1	1	0	1	1	1	1	1	1	1	1	1	0	1	1	0	1	1	1	0	0	1	0	0	0	3	0	0	0	0
男	是	1999	2	广西-南宁	1	3	5	1	2	0	(跳过)	1	6	0	固定性伴（请填写人数）〖3〗┋非固定性伴（请填写人数）〖4〗	没发生过	0	1	0	1	1	0	1	1	1	1	1	1	1	1	1	0	1	1	1	1	1	0	1	1	3	2	1	0	2	0	0	0	1
男	是	1997	1	广西-南宁	1	1	4	2	1	0	(跳过)	1	3	0	非固定性伴（请填写人数）〖3〗	没发生过	0	1	1	1	0	1	1	1	1	1	1	1	1	1	1	1	1	1	1	1	0	1	1	2	1	1	2	1	0	2	1	0	0
男	是	2002	1	浙江-温州	1	3	3	1	1	0	(跳过)	1	1	0	非固定性伴（请填写人数）〖1〗	没发生过	0	1	0	1	1	1	1	1	1	1	1	1	1	1	0	0	1	1	0	1	0	1	1	1	1	0	1	1	1	1	1	1	0
男	是	2001	1	四川-成都	1	2	3	1	1	0	(跳过)	1	1	0	固定性伴（请填写人数）〖1〗	没发生过	0	0	1	1	0	1	1	1	1	0	1	1	1	1	1	1	1	1	0	1	1	1	0	0	0	0	0	0	0	0	0	0	1
男	是	1993	1	辽宁-大连	1	1	3	2	1	0	(跳过)	1	1	0	固定性伴（请填写人数）〖1〗	没发生过	0	0	1	1	0	1	1	1	1	1	1	1	0	1	1	0	1	1	1	1	0	1	2	1	3	0	0	0	0	2	2	3	1
男	是	1999	1	河北-秦皇岛	1	3	5	1	1	0	(跳过)	1	1	0	非固定性伴（请填写人数）〖1〗	没发生过	0	0	1	1	1	1	1	1	1	0	1	1	0	1	1	1	1	1	1	0	1	0	1	0	2	1	3	1	2	1	2	1	0
男	是	1991	1	湖北-武汉	1	1	6	2	1	0	(跳过)	1	3	0	固定性伴（请填写人数）〖2〗	没发生过	0	0	1	1	1	1	1	1	0	0	1	1	0	1	0	0	1	0	1	1	1	0	0	1	1	1	1	1	1	1	1	1	0
男	是	1993	1	山东-菏泽	1	1	5	2	1	0	(跳过)	1	1	0	固定性伴（请填写人数）〖1〗	没发生过	0	1	0	1	1	1	1	0	1	1	1	1	0	1	0	0	0	1	0	1	1	1	2	2	2	1	2	2	1	2	1	1	0
男	是	1973	1	江西-南昌	2	1	3	2	2	0	(跳过)	1	10	0	固定性伴（请填写人数）〖2〗┋非固定性伴（请填写人数）〖8〗	没发生过	1	0	0	2	0	1	1	1	1	0	0	0	0	0	0	0	1	1	0	0	1	0	1	0	0	3	1	1	1	2	1	0	0
男	是	2000	1	广东-广州	1	3	5	1	1	0	(跳过)	1	1	0	非固定性伴（请填写人数）〖1〗	没发生过	0	1	0	1	1	1	1	1	1	1	1	1	1	1	1	0	1	1	0	1	1	0	1	2	1	2	3	0	2	1	1	1	1
男	是	1982	1	河北-唐山	2	1	5	2	2	0	(跳过)	1	1	0	固定性伴（请填写人数）〖1〗┋非固定性伴（请填写人数）〖1〗	没发生过	1	1	1	1	1	1	1	1	1	1	1	1	1	1	0	1	1	1	0	1	1	1	0	0	0	0	1	0	3	0	0	0	1
男	是	1996	1	陕西-西安	1	1	2	2	2	0	(跳过)	1	10	0	非固定性伴（请填写人数）〖不记得了〗	发生过	0	0	0	3	1	1	1	1	1	1	1	1	1	1	1	0	1	1	1	0	0	1	2	2	2	1	2	3	0	2	3	2	0
男	是	1996	1	吉林-长春	1	3	6	1	1	0	(跳过)	1	2	0	非固定性伴（请填写人数）〖2〗	没发生过	0	1	0	1	0	1	1	0	1	1	1	1	1	1	1	0	1	1	1	1	1	1	0	0	1	3	0	0	3	1	1	1	1
男	是	2001	1	浙江-丽水	1	5	2	1	2	0	(跳过)	1	2	0	非固定性伴（请填写人数）〖2〗	没发生过	0	0	0	1	1	1	1	1	1	0	1	0	1	1	0	0	1	1	1	1	0	1	1	2	2	1	3	1	0	1	2	3	0
男	是	2002	1	河北-唐山	1	2	3	1	2	0	(跳过)	1	2	0	非固定性伴（请填写人数）〖2〗	发生过	1	1	0	1	0	0	1	1	0	1	1	0	0	1	1	1	1	1	0	0	0	0	0	0	0	1	0	0	3	0	0	0	0
男	是	1960	1	北京-东城区	2	2	4	3	2	0	(跳过)	1	1	0	非固定性伴（请填写人数）〖1〗	没发生过	1	1	0	1	1	0	1	1	1	0	1	1	0	1	1	0	1	1	0	1	1	1	0	0	0	0	0	0	0	0	0	0	0
男	是	1961	1	辽宁-大连	2	1	3	2	1	0	(跳过)	1	3	0	非固定性伴（请填写人数）〖3〗	没发生过	0	0	0	1	1	1	1	1	0	0	1	0	1	1	0	1	1	1	1	1	0	1	1	0	2	2	0	0	3	2	3	0	0
男	是	1993	1	贵州-贵阳	1	1	4	3	2	0	(跳过)	1	10	0	固定性伴（请填写人数）〖1〗┋非固定性伴（请填写人数）〖1〗	发生过	1	0	1	4	1	1	1	1	1	0	0	1	1	1	0	1	1	1	1	1	0	1	0	3	3	3	0	2	2	2	2	3	0
男	是	1998	1	重庆-渝北区	1	1	5	2	1	0	(跳过)	1	3	0	固定性伴（请填写人数）〖3〗	没发生过	0	1	1	1	1	1	1	1	1	0	1	1	0	1	1	0	1	1	0	1	1	1	1	1	1	1	2	2	2	1	1	1	0
男	是	1970	1	山西-太原	2	1	5	2	2	0	(跳过)	1	2	0	固定性伴（请填写人数）〖2〗	没发生过	1	1	0	1	0	0	0	1	0	0	0	0	0	1	0	1	0	1	0	1	1	0	0	0	0	2	0	0	3	0	0	0	1
男	是	1975	1	浙江-温州	2	1	4	4	2	0	(跳过)	1	1	0	固定性伴（请填写人数）〖1〗┋非固定性伴（请填写人数）〖0〗	没发生过	0	1	0	1	1	1	1	0	1	1	1	0	1	0	0	1	1	1	1	1	1	1	0	0	0	3	0	0	3	0	0	0	0
男	是	1988	1	辽宁-大连	1	1	6	4	2	0	(跳过)	1	2	0	固定性伴（请填写人数）〖1〗┋非固定性伴（请填写人数）〖0〗	没发生过	0	1	0	1	1	1	0	1	0	0	0	0	1	0	0	0	0	1	0	1	0	0	0	0	1	1	1	0	1	0	0	3	0
男	是	1990	1	辽宁-大连	1	1	4	2	1	0	(跳过)	1	1	0	固定性伴（请填写人数）〖1〗	没发生过	0	0	0	1	1	1	1	1	1	1	1	1	0	1	1	1	1	1	1	1	1	0	2	1	2	0	2	1	0	0	1	2	0
男	是	1994	1	内蒙古-乌兰察布	1	1	5	1	2	0	(跳过)	1	3	0	非固定性伴（请填写人数）〖3〗	没发生过	0	1	1	1	1	1	1	0	1	0	1	1	1	1	0	1	1	1	0	1	0	1	0	0	0	3	0	0	3	0	0	3	1
男	是	2002	1	广西-桂林	1	3	5	1	1	0	(跳过)	1	1	0	固定性伴（请填写人数）〖1〗	没发生过	0	0	0	1	1	0	1	0	1	0	1	1	0	1	1	0	1	1	1	1	0	1	1	1	1	1	1	1	1	1	1	1	1
男	是	1994	1	广西-南宁	1	1	3	2	2	0	(跳过)	1	3	0	固定性伴（请填写人数）〖1〗┋非固定性伴（请填写人数）〖2〗	没发生过	0	1	1	1	0	1	1	0	0	0	1	0	1	1	1	0	1	1	0	0	1	0	0	1	0	1	3	2	0	2	3	3	1
男	是	1990	1	辽宁-大连	1	1	5	4	1	0	(跳过)	1	1	0	固定性伴（请填写人数）〖1〗	没发生过	0	0	0	1	1	1	1	1	1	1	1	1	0	1	1	0	1	1	0	1	1	1	1	0	0	2	0	0	3	1	0	0	1
男	是	2002	2	广西-南宁	1	3	3	1	2	0	(跳过)	1	1	0	非固定性伴（请填写人数）〖1〗	没发生过	0	0	0	1	1	1	1	0	1	0	1	1	1	1	1	1	1	1	1	1	0	1	0	1	1	1	1	1	1	1	1	1	1
男	是	2002	1	河北-秦皇岛	1	3	5	1	1	0	(跳过)	1	4	0	固定性伴（请填写人数）〖1〗┋非固定性伴（请填写人数）〖3〗	没发生过	0	1	0	2	1	1	1	1	1	1	1	1	1	1	1	1	1	1	1	1	1	1	2	3	0	0	0	1	0	0	0	0	1
男	是	2001	1	江西-鹰潭	1	5	2	1	4	0	(跳过)	1	1	0	非固定性伴（请填写人数）〖1〗	没发生过	0	1	0	1	1	0	1	1	0	0	1	0	0	1	1	0	0	1	0	1	1	1	0	0	1	1	1	0	1	2	1	1	0
男	是	1978	1	河北-石家庄	2	1	6	3	1	0	(跳过)	1	3	0	非固定性伴（请填写人数）〖3〗	没发生过	0	0	0	1	1	1	1	1	1	0	1	1	0	1	1	1	1	1	1	1	1	1	1	1	1	1	0	1	3	1	1	1	1
男	是	1998	1	广西-南宁	1	1	3	1	1	0	(跳过)	1	1	0	固定性伴（请填写人数）〖1〗	没发生过	0	1	1	1	1	0	0	1	0	0	0	0	0	1	0	0	0	1	0	1	1	0	0	1	2	2	1	1	1	1	0	0	0
男	是	2000	1	江西-南昌	1	3	5	1	2	0	(跳过)	1	3	0	非固定性伴（请填写人数）〖4〗	没发生过	0	1	1	1	1	1	1	1	1	1	1	1	1	1	1	1	1	1	0	1	0	0	1	2	2	2	1	0	2	1	1	1	0
男	是	1987	1	广东-揭阳	2	1	3	3	1	0	(跳过)	1	2	0	固定性伴（请填写人数）〖2〗	没发生过	1	0	0	1	0	0	1	1	1	0	1	0	0	1	0	0	1	1	0	0	1	0	0	0	0	2	0	0	2	1	0	0	0
男	是	1999	2	广西-南宁	1	1	5	2	1	0	(跳过)	1	1	0	固定性伴（请填写人数）〖1〗	没发生过	0	1	0	1	1	0	1	1	1	0	1	1	1	1	1	1	1	1	0	1	1	1	0	0	2	3	1	0	3	0	0	0	0
男	是	1998	1	浙江-台州	1	1	3	2	4	0	(跳过)	1	2	0	非固定性伴（请填写人数）〖2〗	没发生过	0	1	0	1	0	0	1	1	1	0	1	0	0	1	0	0	0	1	0	0	1	1	1	1	2	2	2	2	2	2	2	2	0
男	是	2000	1	广东-汕头	1	1	3	2	1	0	(跳过)	1	1	2	固定性伴（请填写人数）〖1〗┋非固定性伴（请填写人数）〖5〗	没发生过	0	1	0	1	0	0	0	0	0	0	0	0	0	0	0	0	0	0	0	0	0	0	3	3	3	3	3	3	3	3	3	3	0
男	是	2000	1	天津-河东区	2	1	3	1	1	0	(跳过)	1	1	0	固定性伴（请填写人数）〖1〗	没发生过	0	1	0	1	0	1	1	1	0	1	1	1	0	1	1	0	1	1	0	1	1	0	0	0	0	0	0	0	1	0	0	0	1
男	是	1998	1	四川-成都	1	1	4	1	1	0	(跳过)	1	3	0	固定性伴（请填写人数）〖1〗┋非固定性伴（请填写人数）〖2〗	发生过	0	0	0	1	0	1	1	0	1	1	1	1	0	1	0	1	1	1	1	1	1	1	1	0	2	3	1	0	1	2	2	0	0
男	是	2002	2	广西-南宁	1	3	5	2	1	0	(跳过)	1	1	0	固定性伴（请填写人数）〖1〗	没发生过	0	1	0	1	1	1	1	1	1	1	1	1	1	1	1	1	1	1	0	1	1	1	1	2	0	1	2	1	1	2	1	2	0
男	是	1990	1	辽宁-沈阳	2	1	4	2	2	0	(跳过)	1	5	0	固定性伴（请填写人数）〖5〗	没发生过	0	0	0	1	1	0	1	1	0	1	1	1	0	0	1	1	1	0	0	1	1	0	0	0	1	0	1	1	0	0	1	1	0
男	是	2000	1	江苏-常州	1	6	2	2	1	0	(跳过)	1	1	0	非固定性伴（请填写人数）〖1〗	没发生过	0	0	0	1	1	0	1	0	1	0	0	1	0	1	1	0	1	1	0	0	1	0	1	1	3	0	3	0	0	3	0	1	0
男	是	1975	1	广东-东莞	2	1	2	2	2	0	(跳过)	1	1	0	固定性伴（请填写人数）〖0〗	没发生过	1	1	0	1	0	1	1	1	1	0	1	0	0	1	1	0	0	1	1	0	1	1	0	0	1	2	1	0	2	1	1	0	0
男	是	1980	1	河北-唐山	2	1	4	2	1	0	(跳过)	1	1	0	固定性伴（请填写人数）〖1〗	没发生过	1	1	0	1	1	0	1	1	1	1	1	1	1	1	1	1	1	1	0	1	0	1	1	0	3	0	3	0	1	0	0	0	0
男	是	2002	1	江西-九江	1	1	3	1	1	0	(跳过)	1	2	0	非固定性伴（请填写人数）〖1〗	没发生过	0	0	0	1	0	0	1	0	1	1	1	0	0	1	1	1	1	1	0	0	1	0	3	2	2	1	3	1	0	2	2	3	0
男	是	1959	1	辽宁-大连	2	4	2	1	2	0	(跳过)	1	6	0	非固定性伴（请填写人数）〖6〗	没发生过	0	1	1	1	1	0	0	0	1	1	1	1	1	1	0	1	1	1	0	1	0	1	0	0	0	3	0	0	3	0	1	0	0
男	是	1995	1	云南-昆明	1	1	3	2	2	0	(跳过)	1	1	0	非固定性伴（请填写人数）〖1〗	没发生过	1	1	0	1	1	1	1	1	1	0	1	0	0	1	0	0	0	1	0	1	0	0	1	0	0	0	0	1	0	1	0	0	1
男	是	2001	1	河北-唐山	1	3	5	5	1	0	(跳过)	1	2	0	非固定性伴（请填写人数）〖2〗	没发生过	0	1	1	1	1	1	0	1	1	1	1	1	1	1	1	0	1	1	0	1	0	0	0	0	1	3	0	0	2	0	2	0	0
男	是	1983	1	辽宁-大连	2	1	5	4	1	0	(跳过)	1	0	0	固定性伴（请填写人数）〖1〗	没发生过	0	0	0	1	1	1	1	1	1	0	1	1	1	1	1	1	1	1	0	1	0	1	3	1	3	1	2	1	0	1	0	1	1
男	是	1977	1	福建-泉州	1	2	2	2	2	0	(跳过)	1	2	0	非固定性伴（请填写人数）〖3〗	没发生过	0	0	1	1	1	0	1	1	1	0	1	0	0	1	1	1	1	1	1	1	1	1	0	0	0	1	0	0	0	0	0	0	1
男	是	2001	1	海南-海口	1	3	5	1	1	0	(跳过)	1	1	0	非固定性伴（请填写人数）〖1〗	没发生过	0	0	0	1	1	1	1	1	1	0	1	1	0	1	0	1	1	1	1	1	1	1	1	1	1	0	1	1	0	1	1	1	0
男	是	1996	1	河北-唐山	1	1	5	2	1	0	(跳过)	1	1	0	固定性伴（请填写人数）〖0〗┋非固定性伴（请填写人数）〖1〗	没发生过	0	1	0	1	1	0	1	1	1	0	1	1	0	1	1	1	1	1	1	1	1	0	1	1	1	1	1	0	3	3	0	0	0
男	是	2002	1	广东-汕头	1	3	4	2	1	0	(跳过)	1	2	0	固定性伴（请填写人数）〖1〗┋非固定性伴（请填写人数）〖1〗	没发生过	0	0	0	1	1	1	1	1	0	0	1	1	1	1	0	1	1	1	0	1	1	0	2	1	2	1	2	2	1	2	1	3	0
男	是	1987	1	上海-普陀区	2	1	5	3	2	0	(跳过)	1	1	0	固定性伴（请填写人数）〖1〗	没发生过	0	1	0	1	1	1	1	1	1	1	1	1	1	1	0	0	1	1	0	1	0	0	0	0	1	1	0	0	3	0	0	0	0
男	是	1989	1	河南-濮阳	2	1	3	2	2	0	(跳过)	1	3	0	非固定性伴（请填写人数）〖3〗	没发生过	1	0	1	1	0	1	0	0	0	0	1	1	0	0	0	0	0	1	0	0	0	0	0	0	0	2	0	0	3	0	0	0	1
男	是	1999	2	广西-南宁	1	5	3	2	1	0	(跳过)	1	5	0	非固定性伴（请填写人数）〖5〗	没发生过	0	0	1	1	1	1	1	1	1	0	1	1	0	0	0	0	0	1	0	0	1	0	1	1	1	3	2	0	3	0	2	3	1
男	是	1981	1	吉林-辽源	1	1	2	1	1	0	(跳过)	1	1	0	非固定性伴（请填写人数）〖1〗	没发生过	0	1	0	1	1	0	1	1	1	0	1	1	0	1	0	1	1	1	1	1	1	1	0	0	0	1	0	0	0	0	0	0	1
男	是	2000	1	辽宁-沈阳	1	3	5	2	3	0	(跳过)	1	1	0	固定性伴（请填写人数）〖1〗	没发生过	1	0	0	1	1	1	1	1	1	0	1	0	1	1	1	1	1	0	0	0	1	0	3	3	3	0	3	3	0	3	3	3	0
男	是	1994	2	北京-丰台区	1	1	5	4	1	0	(跳过)	1	1	1	非固定性伴（请填写人数）〖1〗	没发生过	0	1	0	1	1	1	1	1	1	0	1	1	0	1	0	0	1	1	1	1	1	1	0	0	0	2	0	0	2	1	0	1	1
男	是	1998	1	江西-南昌	1	5	4	1	1	0	(跳过)	1	1	0	固定性伴（请填写人数）〖1〗	没发生过	0	0	0	1	1	1	1	1	1	0	1	1	0	1	1	1	1	1	0	1	1	1	1	1	2	1	1	0	1	1	0	2	0
男	是	2000	2	广西-百色	1	3	5	1	1	0	(跳过)	1	1	0	非固定性伴（请填写人数）〖1〗	没发生过	0	1	0	1	1	0	0	0	1	0	1	1	1	1	0	1	1	1	1	1	0	1	1	1	1	3	1	0	1	1	3	1	0
男	是	2000	1	江西-南昌	1	3	5	1	1	0	(跳过)	1	4	0	非固定性伴（请填写人数）〖4〗	没发生过	0	0	1	1	1	1	0	1	0	1	1	1	1	1	1	1	1	1	1	1	1	0	0	0	2	3	0	0	3	1	2	0	0
男	是	2000	1	河北-石家庄	1	2	4	2	1	0	(跳过)	1	10	0	非固定性伴（请填写人数）〖10〗	没发生过	0	0	1	2	1	0	1	1	1	0	1	1	0	1	1	0	1	1	1	0	1	0	2	3	3	2	2	2	2	3	1	2	0
男	是	1995	1	浙江-温州	1	1	5	2	1	0	(跳过)	1	1	0	非固定性伴（请填写人数）〖1〗	没发生过	0	1	0	1	1	1	1	1	1	1	1	1	1	1	0	0	0	0	0	1	0	1	2	1	0	2	3	0	2	1	0	0	1
男	是	1992	1	广西-南宁	1	1	6	2	2	0	(跳过)	1	2	0	非固定性伴（请填写人数）〖2〗	没发生过	0	1	0	1	1	1	1	1	1	1	1	1	1	1	1	0	1	1	1	1	1	1	0	0	0	3	0	0	3	0	0	0	1
男	是	2000	1	北京-东城区	1	1	5	1	4	0	(跳过)	1	3	0	非固定性伴（请填写人数）〖3〗	没发生过	0	1	0	1	1	0	0	1	1	0	1	1	0	1	1	1	1	1	1	0	1	1	0	0	0	0	0	0	3	0	0	0	1
男	是	1993	2	广西-南宁	1	1	5	2	1	0	(跳过)	1	1	0	非固定性伴（请填写人数）〖1〗	没发生过	0	1	0	1	1	1	1	1	1	0	1	1	1	0	0	0	1	1	0	1	1	1	1	2	2	1	1	0	3	1	0	2	1
男	是	1984	1	广东-梅州	2	1	5	3	1	0	(跳过)	1	2	0	固定性伴（请填写人数）〖2〗	没发生过	0	1	1	1	1	1	1	1	1	0	1	1	1	1	0	0	1	1	1	1	1	1	1	0	0	0	2	0	0	0	0	0	0
男	是	1998	1	辽宁-大连	1	2	4	2	1	0	(跳过)	1	2	0	固定性伴（请填写人数）〖1〗┋非固定性伴（请填写人数）〖1〗	没发生过	0	0	1	1	0	0	0	1	1	0	1	1	0	1	0	0	0	1	0	0	1	1	0	0	0	3	1	0	3	0	0	0	1
男	是	2000	1	江西-吉安	1	3	4	1	1	0	(跳过)	1	2	0	非固定性伴（请填写人数）〖2〗	没发生过	0	1	0	1	1	0	0	1	0	0	0	0	0	0	0	0	0	0	0	0	0	0	0	0	0	0	0	0	0	0	0	0	0
男	是	1983	1	辽宁-大连	1	1	5	2	1	0	(跳过)	1	0	0	非固定性伴（请填写人数）〖2〗	没发生过	0	1	1	1	0	0	1	1	1	0	1	1	0	1	1	1	1	1	0	1	1	1	0	0	1	1	1	0	2	1	1	0	0
男	是	2001	1	江西-南昌	1	3	5	1	1	0	(跳过)	1	3	0	固定性伴（请填写人数）〖1〗┋非固定性伴（请填写人数）〖2〗	没发生过	0	1	0	1	1	1	0	1	0	0	1	1	1	1	1	0	1	1	0	1	0	0	0	0	0	3	0	0	3	0	0	0	1
男	是	1978	1	河北-石家庄	1	1	4	2	1	0	(跳过)	1	2	0	固定性伴（请填写人数）〖1〗┋非固定性伴（请填写人数）〖2〗	没发生过	0	1	1	1	1	1	1	1	1	1	1	1	0	1	1	1	1	1	1	1	1	1	1	0	0	3	3	1	1	2	1	1	1
男	是	2001	1	广东-汕尾	1	1	2	2	1	0	(跳过)	1	2	0	非固定性伴（请填写人数）〖1〗	没发生过	0	1	0	1	0	0	1	1	1	0	1	1	0	1	1	0	1	1	0	1	1	1	0	0	1	1	0	1	2	0	1	1	0
男	是	1986	1	广东-汕头	2	1	2	2	1	0	(跳过)	1	5	5	固定性伴（请填写人数）〖1〗┋非固定性伴（请填写人数）〖4〗	没发生过	0	0	1	1	0	1	0	0	0	0	0	0	0	0	0	0	0	1	0	0	0	0	0	0	0	0	0	0	0	0	0	0	0
男	是	2001	1	浙江-温州	1	5	3	1	2	0	(跳过)	1	3	0	非固定性伴（请填写人数）〖3〗	没发生过	0	0	0	1	1	1	0	0	1	0	1	0	0	1	0	0	0	1	0	1	0	0	1	2	2	1	3	1	1	2	1	3	0
男	是	1999	2	广西-崇左	1	3	3	1	1	0	(跳过)	1	1	0	固定性伴（请填写人数）〖1〗┋非固定性伴（请填写人数）〖1〗	没发生过	0	1	0	1	1	1	1	1	0	1	1	1	0	0	1	0	1	1	1	1	1	1	1	1	1	2	1	1	2	1	1	1	0
男	是	1982	1	辽宁-大连	1	1	2	2	1	0	(跳过)	1	3	0	非固定性伴（请填写人数）〖2〗	没发生过	0	1	1	1	1	1	1	1	1	0	1	1	0	1	1	0	1	1	1	1	0	1	1	1	1	1	2	0	3	1	1	0	1
男	是	1993	1	河北-唐山	2	1	4	2	2	0	(跳过)	1	2	0	固定性伴（请填写人数）〖2〗	没发生过	1	0	1	1	0	0	1	1	1	0	1	0	0	0	1	1	1	1	1	1	1	0	0	0	0	1	1	0	3	0	0	2	1
男	是	1988	1	浙江-温州	1	1	5	4	2	0	(跳过)	1	3	2	固定性伴（请填写人数）〖2〗┋非固定性伴（请填写人数）〖2〗	没发生过	0	1	0	1	0	0	1	1	1	1	0	1	0	1	1	1	1	1	1	0	1	0	0	3	2	3	0	3	3	3	3	3	0
男	是	2001	1	湖北-武汉	1	3	5	1	1	0	(跳过)	1	1	0	非固定性伴（请填写人数）〖1〗	没发生过	0	1	0	1	0	1	1	1	1	0	1	0	1	1	1	0	1	1	0	1	1	1	3	1	1	0	3	1	0	3	1	3	1
男	是	1977	1	河北-唐山	2	1	3	1	2	0	(跳过)	1	10	0	非固定性伴（请填写人数）〖10〗	没发生过	1	1	0	2	1	0	1	1	1	0	0	1	0	1	1	1	1	1	0	1	1	1	0	0	1	1	3	0	3	3	1	0	0
男	是	2000	1	江西-南昌	1	3	4	1	1	0	(跳过)	1	1	0	非固定性伴（请填写人数）〖1〗	没发生过	0	1	1	1	1	1	1	1	0	1	1	0	1	1	1	1	1	1	1	1	1	0	0	0	1	1	1	1	1	1	1	1	1
男	是	2000	1	河北-保定	1	3	5	1	1	0	(跳过)	1	3	0	非固定性伴（请填写人数）〖3〗	没发生过	0	0	0	1	1	1	1	1	1	0	1	1	0	1	1	0	1	1	1	1	1	0	0	0	0	1	0	0	1	2	0	2	0
男	是	1980	1	湖北-荆州	4	1	6	2	1	0	(跳过)	1	1	0	固定性伴（请填写人数）〖1〗	没发生过	0	1	1	1	1	1	1	1	1	1	1	1	0	1	1	1	1	1	1	1	1	1	0	0	0	3	1	0	3	0	1	0	1
男	是	1969	1	河北-唐山	3	1	3	2	1	0	(跳过)	1	2	1	固定性伴（请填写人数）〖1〗	没发生过	0	0	0	1	1	0	1	1	1	0	1	1	0	1	1	0	1	1	1	1	1	1	1	0	0	0	0	0	3	0	0	0	0
男	是	1986	1	浙江-杭州	2	1	3	2	1	0	(跳过)	1	3	0	固定性伴（请填写人数）〖3〗	没发生过	0	0	1	1	0	1	1	1	1	0	1	0	0	1	0	1	1	1	1	1	1	1	0	0	1	1	0	1	1	1	1	1	1
男	是	1992	2	广西-南宁	1	1	5	3	1	0	(跳过)	1	3	0	固定性伴（请填写人数）〖3〗	没发生过	0	1	1	1	0	1	1	1	1	0	1	1	1	1	1	1	1	1	1	1	0	1	0	0	0	3	3	0	2	2	0	0	1
男	是	1988	1	浙江-温州	1	1	2	2	2	0	(跳过)	1	6	6	固定性伴（请填写人数）〖1〗┋非固定性伴（请填写人数）〖6〗	发生过	0	0	0	2	0	0	0	0	1	0	1	1	0	1	1	0	0	1	0	0	1	0	1	0	0	0	0	0	0	0	0	0	1
男	是	1994	1	河北-衡水	1	3	6	1	2	0	(跳过)	1	3	0	非固定性伴（请填写人数）〖3〗	没发生过	0	0	1	1	1	1	1	1	1	0	1	1	1	1	0	1	1	1	1	1	1	1	1	1	0	1	1	0	3	0	0	0	0
男	是	1996	1	山西-太原	1	1	5	4	1	0	(跳过)	1	2	0	固定性伴（请填写人数）〖1〗┋非固定性伴（请填写人数）〖1〗	没发生过	0	1	1	1	1	1	1	1	1	1	1	1	1	1	1	0	0	1	0	1	1	0	0	0	0	3	0	0	3	0	0	0	1
男	是	1987	1	广东-汕头	1	1	4	2	1	0	(跳过)	1	3	0	固定性伴（请填写人数）〖1〗	没发生过	0	1	0	1	0	1	1	1	1	0	1	0	0	1	1	0	1	1	1	1	1	1	1	1	0	3	0	1	3	1	1	1	1
男	是	1966	1	广西-贵港	4	1	4	2	4	0	(跳过)	1	2	0	固定性伴（请填写人数）〖2〗	没发生过	0	0	0	1	1	1	1	1	1	1	1	0	1	1	0	1	1	0	0	1	0	1	0	1	0	3	0	1	3	0	0	0	0
男	是	2001	1	辽宁-大连	1	3	4	1	1	0	(跳过)	1	1	0	固定性伴（请填写人数）〖1〗	没发生过	0	1	1	1	1	1	1	1	1	1	1	1	1	1	0	1	1	1	1	1	1	1	0	0	1	1	1	0	1	0	1	0	1
男	是	1970	1	河北-唐山	2	1	2	5	1	0	(跳过)	1	1	0	固定性伴（请填写人数）〖1〗┋非固定性伴（请填写人数）〖0〗	没发生过	1	1	0	1	1	0	1	0	1	0	1	0	0	0	1	1	1	1	0	0	1	1	0	0	1	1	1	0	2	0	0	0	0
男	是	2000	1	江西-南昌	1	3	4	1	1	0	(跳过)	1	3	0	非固定性伴（请填写人数）〖3〗	没发生过	0	1	0	1	1	1	1	1	1	1	1	1	1	1	0	0	1	1	1	1	1	1	0	0	0	3	0	0	2	0	0	1	1
男	是	1981	1	江西-南昌	2	1	5	4	1	0	(跳过)	1	5	0	非固定性伴（请填写人数）〖5〗	没发生过	0	1	1	1	1	1	1	1	1	1	1	1	1	1	1	1	1	1	1	1	1	0	2	1	2	1	3	0	0	3	0	1	0
男	是	1979	1	江西-南昌	3	1	2	2	2	0	(跳过)	1	5	5	固定性伴（请填写人数）〖1〗┋非固定性伴（请填写人数）〖5〗	没发生过	1	0	0	1	0	0	1	1	1	0	1	0	0	1	1	0	0	1	0	0	1	1	0	0	0	1	1	0	1	1	1	1	0
男	是	1998	1	贵州-贵阳	1	1	4	3	2	0	(跳过)	1	1	0	非固定性伴（请填写人数）〖1〗	没发生过	0	0	0	1	1	0	1	1	0	0	0	0	0	1	0	1	0	1	0	1	1	1	0	0	0	2	1	0	1	1	0	1	0
男	是	2000	1	河北-唐山	1	3	5	1	1	0	(跳过)	1	3	0	固定性伴（请填写人数）〖2〗	没发生过	0	1	0	1	1	1	1	1	1	1	1	1	1	1	1	1	1	1	0	1	1	1	0	0	0	2	0	0	2	0	0	0	1
男	是	1969	1	广西-南宁	2	1	4	2	1	0	(跳过)	1	3	0	固定性伴（请填写人数）〖3〗	没发生过	0	0	0	1	1	1	1	1	1	1	1	1	1	1	1	0	1	1	1	1	0	0	0	1	0	0	0	0	1	1	1	0	1
男	是	2002	1	广东-汕头	1	3	3	1	2	0	(跳过)	1	3	0	非固定性伴（请填写人数）〖3〗	没发生过	0	1	1	1	1	1	1	1	1	0	1	0	1	1	1	1	1	1	1	1	1	1	2	1	1	2	3	1	1	3	1	2	1
男	是	2001	1	辽宁-大连	1	3	4	1	2	0	(跳过)	1	3	0	非固定性伴（请填写人数）〖3〗	没发生过	0	0	0	1	1	1	1	1	1	0	1	1	1	1	1	0	1	1	1	1	0	0	1	0	0	2	0	0	2	0	0	0	1
男	是	2000	1	黑龙江-齐齐哈尔	1	1	5	1	2	0	(跳过)	1	1	0	非固定性伴（请填写人数）〖1〗	没发生过	0	0	0	1	1	1	1	1	1	0	1	0	1	0	0	0	0	1	0	1	0	0	1	0	1	1	2	1	1	1	1	0	0
男	是	1999	1	辽宁-大连	1	1	5	1	2	0	(跳过)	1	4	0	非固定性伴（请填写人数）〖4〗	没发生过	0	0	0	1	1	0	1	1	1	0	1	1	0	0	0	1	1	1	0	1	0	1	0	0	0	3	1	0	3	0	0	0	1
男	是	1994	1	浙江-温州	1	1	5	2	2	0	(跳过)	1	1	2	固定性伴（请填写人数）〖1〗	没发生过	0	1	0	1	1	1	1	1	1	0	1	1	0	1	1	1	1	1	0	1	1	1	0	0	3	0	0	0	0	0	0	0	1
男	是	1987	1	江西-南昌	1	1	5	5	1	0	(跳过)	1	2	2	固定性伴（请填写人数）〖1〗	没发生过	0	0	1	1	1	0	1	1	1	1	1	1	1	1	0	1	1	1	1	1	1	1	1	1	1	3	1	0	3	0	0	1	1
男	是	2001	1	辽宁-大连	1	1	6	5	1	0	(跳过)	1	10	6	非固定性伴（请填写人数）〖8〗	发生过	1	0	1	3	0	0	0	0	0	0	0	0	0	0	0	0	0	0	0	0	0	0	0	0	0	0	0	0	0	0	0	0	0
男	是	1996	1	广东-潮州	1	2	5	1	1	0	(跳过)	1	1	0	固定性伴（请填写人数）〖1〗	没发生过	0	1	0	1	1	1	1	1	1	0	1	1	1	1	1	0	1	1	0	1	1	0	0	0	1	0	0	0	1	1	0	2	0
男	是	2000	2	广西-崇左	1	3	4	1	2	0	(跳过)	1	2	0	固定性伴（请填写人数）〖1〗	没发生过	0	1	0	1	1	1	1	0	1	1	1	1	1	1	1	1	1	1	0	1	0	1	0	1	0	2	0	0	3	0	0	0	1
男	是	1995	1	江西-南昌	1	1	3	2	1	0	(跳过)	1	2	2	非固定性伴（请填写人数）〖3〗	没发生过	0	1	0	1	1	1	1	1	1	1	1	0	1	1	1	1	1	1	1	1	0	1	2	2	2	0	3	2	0	0	0	0	1
男	是	1968	1	河北-唐山	4	1	4	2	1	0	(跳过)	1	2	0	非固定性伴（请填写人数）〖1〗	发生过	0	1	0	1	0	1	1	1	1	0	1	1	1	1	0	0	1	0	1	0	1	1	1	0	1	2	0	0	2	0	0	3	0
男	是	1996	1	河北-唐山	1	1	4	1	1	0	(跳过)	1	8	0	固定性伴（请填写人数）〖3〗┋非固定性伴（请填写人数）〖1〗	没发生过	0	0	0	2	0	1	1	1	1	0	1	1	1	1	1	1	1	1	0	1	0	1	0	0	0	2	3	0	2	0	0	0	0
男	是	2002	1	广东-潮州	1	3	3	1	2	0	(跳过)	1	1	0	固定性伴（请填写人数）〖1〗	没发生过	0	0	0	1	0	0	0	1	1	0	1	1	0	1	0	1	0	1	1	0	1	1	0	0	0	3	0	0	3	0	0	0	0
男	是	1973	1	河北-唐山	2	1	1	2	2	0	(跳过)	1	5	0	非固定性伴（请填写人数）〖5〗	没发生过	1	0	0	1	0	1	1	1	1	0	0	1	1	1	0	1	1	1	0	1	0	1	0	0	0	3	1	0	2	0	0	0	1
男	是	2000	1	广西-南宁	1	3	5	1	1	0	(跳过)	1	1	0	固定性伴（请填写人数）〖1〗	没发生过	0	1	0	1	1	1	1	1	1	0	1	1	1	1	0	0	1	1	0	1	1	0	0	0	1	3	0	0	3	0	0	0	1
男	是	1970	1	河北-唐山	2	1	2	2	2	0	(跳过)	1	1	634968	固定性伴（请填写人数）〖1〗	没发生过	1	0	0	1	1	1	1	1	0	1	1	0	0	1	0	0	1	1	1	1	0	1	0	0	0	3	0	0	3	0	0	0	1
男	是	2001	1	辽宁-沈阳	1	3	5	1	1	0	(跳过)	1	2	0	固定性伴（请填写人数）〖1〗┋非固定性伴（请填写人数）〖1〗	没发生过	0	1	0	1	1	1	1	1	1	0	1	1	1	1	0	1	1	1	0	1	1	1	0	0	0	3	0	0	3	0	0	0	0
男	是	1981	1	江西-南昌	1	1	5	2	1	0	(跳过)	1	1	0	固定性伴（请填写人数）〖1〗	没发生过	0	0	0	1	1	1	1	1	1	0	1	1	1	1	0	0	1	1	1	1	0	1	2	1	3	1	1	0	1	3	1	2	1
男	是	2000	1	河北-唐山	1	3	5	1	1	0	(跳过)	1	6	0	固定性伴（请填写人数）〖2〗┋非固定性伴（请填写人数）〖4〗	没发生过	0	1	1	2	0	0	1	1	1	1	1	1	1	0	1	1	1	1	0	1	0	0	1	1	1	1	1	1	1	1	1	1	0
男	是	2000	1	江西-赣州	1	3	4	1	4	0	(跳过)	1	1	0	固定性伴（请填写人数）〖1〗	没发生过	0	1	0	1	1	0	1	1	1	0	1	1	0	1	0	0	0	1	0	1	1	1	0	2	1	3	1	0	3	0	0	2	0
男	是	1996	1	浙江-杭州	1	1	3	2	1	0	(跳过)	1	4	0	非固定性伴（请填写人数）〖4〗	没发生过	0	1	1	1	1	1	1	1	1	0	1	1	0	1	0	1	1	1	1	0	1	0	3	3	3	0	3	1	1	2	1	0	1
男	是	1994	1	浙江-温州	1	1	4	2	2	0	(跳过)	1	3	0	非固定性伴（请填写人数）〖3〗	没发生过	0	1	0	1	1	0	1	1	1	0	0	0	0	1	1	0	1	1	0	1	1	1	1	2	2	3	1	1	3	1	0	0	1
男	是	2002	2	广东-汕头	1	3	3	1	1	0	(跳过)	1	1	0	固定性伴（请填写人数）〖1〗	没发生过	0	0	0	1	1	0	1	1	0	0	1	0	0	1	1	0	1	1	0	0	1	1	3	0	3	0	3	1	3	3	0	1	1
男	是	2000	1	广东-汕头	1	3	3	1	1	0	(跳过)	1	5	0	非固定性伴（请填写人数）〖5〗	没发生过	0	0	1	1	0	0	1	1	1	1	1	1	0	1	0	1	1	0	1	1	0	1	1	1	3	2	1	0	2	1	1	3	0
男	是	2001	1	安徽-阜阳	1	3	5	1	1	0	(跳过)	1	1	0	固定性伴（请填写人数）〖1〗	没发生过	0	1	0	1	1	1	1	1	1	1	1	0	1	1	1	1	1	1	1	1	1	1	0	0	0	3	0	0	3	0	0	0	1
男	是	1972	1	广西-南宁	2	1	4	2	2	0	(跳过)	1	1	0	固定性伴（请填写人数）〖1〗┋非固定性伴（请填写人数）〖1〗	没发生过	1	1	0	1	1	1	0	1	1	1	0	1	0	1	1	0	1	1	1	1	1	0	1	1	3	1	0	1	3	0	0	0	0
男	是	1996	1	浙江-温州	1	1	3	4	1	0	(跳过)	1	3	0	固定性伴（请填写人数）〖1〗	没发生过	0	1	0	1	1	1	1	1	1	0	1	1	0	1	0	1	1	1	1	0	1	1	2	2	0	0	0	0	0	2	0	2	0
男	是	1988	1	上海-黄浦区	1	1	4	2	1	0	(跳过)	1	5	0	非固定性伴（请填写人数）〖5〗	没发生过	0	0	0	1	1	1	1	1	1	0	1	0	1	1	0	0	1	1	0	1	1	1	0	0	0	3	1	0	3	0	0	2	0
男	是	1998	1	广东-汕头	1	6	5	2	1	0	(跳过)	1	1	0	非固定性伴（请填写人数）〖1〗	没发生过	0	0	0	1	1	1	1	1	1	0	1	1	1	1	1	1	1	1	1	1	1	1	1	0	2	3	2	0	2	1	0	0	1
男	是	2001	1	浙江-温州	1	3	3	1	1	0	(跳过)	1	2	0	固定性伴（请填写人数）〖1〗┋非固定性伴（请填写人数）〖1〗	没发生过	0	0	1	1	1	1	1	1	1	1	1	1	1	1	1	0	1	1	1	1	0	0	1	1	1	3	0	1	3	1	1	1	1
男	是	1986	2	浙江-温州	1	1	5	3	1	0	(跳过)	1	10	0	非固定性伴（请填写人数）〖一次性炮友〗	没发生过	0	0	1	2	1	1	1	0	0	0	1	1	0	1	1	0	1	1	0	1	0	1	1	0	0	2	1	0	2	2	1	3	0
男	是	1995	1	吉林-长春	1	3	6	1	1	0	(跳过)	1	1	0	固定性伴（请填写人数）〖1〗	没发生过	0	0	0	1	1	1	1	1	1	1	1	1	1	0	0	1	1	1	1	1	0	1	2	0	2	1	1	1	2	3	0	1	1
男	是	1990	1	湖北-武汉	2	1	3	2	1	0	(跳过)	1	2	0	固定性伴（请填写人数）〖1〗┋非固定性伴（请填写人数）〖2〗	没发生过	0	0	1	1	1	1	1	1	1	0	1	1	1	1	1	0	1	1	0	1	1	1	0	0	0	0	0	0	0	0	0	0	1
男	是	1987	1	吉林-长春	1	1	2	2	4	0	(跳过)	1	1	1	固定性伴（请填写人数）〖0〗┋非固定性伴（请填写人数）〖1〗	没发生过	0	1	0	1	1	1	1	1	0	1	1	0	0	1	1	1	1	1	1	1	0	1	0	0	3	1	3	0	0	0	0	0	0
男	是	1981	1	河北-唐山	4	1	3	1	2	0	(跳过)	1	2	0	非固定性伴（请填写人数）〖3〗	没发生过	1	0	0	1	1	1	1	1	1	1	1	0	0	1	1	0	1	1	0	1	1	1	1	1	1	1	1	1	0	1	1	1	0
男	是	1989	1	辽宁-大连	1	1	5	4	1	0	(跳过)	1	2	1	固定性伴（请填写人数）〖2〗┋非固定性伴（请填写人数）〖1〗	没发生过	0	1	0	1	1	1	1	1	1	0	1	1	1	1	0	1	1	1	1	1	1	1	2	0	1	3	2	0	3	0	1	0	0
男	是	1996	1	浙江-温州	1	1	2	2	1	0	(跳过)	1	2	0	固定性伴（请填写人数）〖1〗	没发生过	0	0	0	1	1	1	1	1	1	0	1	1	1	1	1	1	1	1	1	1	0	0	1	1	0	1	1	0	1	1	0	1	0
男	是	2001	1	广东-汕头	1	1	3	1	1	0	(跳过)	1	1	1	非固定性伴（请填写人数）〖1〗	没发生过	0	0	0	1	1	0	1	0	0	0	1	0	0	1	1	0	1	1	0	0	1	1	1	2	3	1	3	2	1	3	2	3	0
男	是	2000	1	浙江-金华	1	1	4	2	1	0	(跳过)	1	1	0	非固定性伴（请填写人数）〖1〗	没发生过	0	1	0	1	1	1	0	1	1	1	1	0	1	1	1	1	1	1	1	1	1	1	0	0	0	2	0	0	2	0	1	1	1
男	是	1980	1	江西-南昌	1	1	3	2	1	0	(跳过)	1	5	0	非固定性伴（请填写人数）〖5〗	没发生过	0	1	0	1	1	1	1	1	1	0	1	1	1	1	1	1	1	1	1	1	0	1	0	0	2	2	0	0	1	0	0	0	0
男	是	2002	1	广东-汕尾	1	3	3	1	1	0	(跳过)	1	1	0	固定性伴（请填写人数）〖1〗	没发生过	0	1	1	1	1	1	1	0	1	1	1	1	1	1	0	0	0	1	0	1	0	1	3	3	2	0	1	0	0	3	2	3	0
男	是	1998	1	江西-南昌	1	3	5	2	2	0	(跳过)	1	1	0	固定性伴（请填写人数）〖1〗	没发生过	0	0	0	1	1	0	1	1	1	0	1	1	0	1	1	0	1	1	0	0	0	1	1	0	0	1	2	2	0	2	2	2	0
男	是	1997	1	浙江-温州	1	1	3	2	1	0	(跳过)	1	1	0	非固定性伴（请填写人数）〖1〗	没发生过	0	0	0	1	1	1	1	1	0	0	1	0	0	0	0	0	0	0	0	1	1	0	0	0	1	2	0	0	3	0	0	0	1
男	是	1991	2	广西-南宁	1	1	4	2	2	0	(跳过)	1	2	0	非固定性伴（请填写人数）〖1〗	没发生过	0	1	1	1	1	1	1	1	1	1	1	1	1	1	1	1	1	1	1	1	0	1	1	1	0	1	0	0	0	1	0	0	1
男	是	1998	2	广西-南宁	1	1	4	2	2	0	(跳过)	1	1	0	固定性伴（请填写人数）〖1〗	没发生过	0	1	0	1	1	0	1	1	0	1	1	1	1	1	1	1	1	1	1	1	1	0	1	1	1	1	1	1	1	1	1	1	1
男	是	1994	1	湖南-长沙	1	1	5	2	1	0	(跳过)	1	2	0	固定性伴（请填写人数）〖1〗┋非固定性伴（请填写人数）〖1〗	没发生过	0	0	1	1	1	1	1	1	1	0	1	1	1	1	0	1	1	1	1	1	0	1	2	1	0	1	3	0	0	2	1	2	1
男	是	1988	1	辽宁-抚顺	1	1	5	1	1	0	(跳过)	1	1	0	固定性伴（请填写人数）〖0〗	没发生过	0	1	0	1	1	0	1	1	1	0	1	1	0	1	1	0	1	1	0	1	1	0	2	0	3	2	3	0	3	3	3	2	0
男	是	2002	1	辽宁-大连	1	3	3	1	1	0	(跳过)	1	1	0	非固定性伴（请填写人数）〖1〗	没发生过	0	0	1	1	1	0	1	0	1	0	1	1	0	1	1	1	1	1	0	1	1	1	2	2	1	1	2	1	1	2	2	2	0
男	是	2000	1	湖南-怀化	1	3	3	1	1	0	(跳过)	1	2	0	固定性伴（请填写人数）〖1〗	没发生过	0	0	1	1	0	0	1	1	1	0	1	0	0	1	0	0	1	1	0	0	1	1	1	1	0	2	3	2	0	1	3	3	0
男	是	1992	1	陕西-西安	1	1	4	4	1	0	(跳过)	1	2	0	固定性伴（请填写人数）〖1〗	没发生过	0	1	1	1	1	1	1	1	1	0	1	1	0	1	0	1	1	1	1	1	1	1	0	1	0	2	1	0	2	0	0	1	1
男	是	1989	1	江西-上饶	1	1	3	2	1	0	(跳过)	1	3	0	固定性伴（请填写人数）〖0〗┋非固定性伴（请填写人数）〖3〗	发生过	0	0	1	1	1	1	1	1	1	0	1	1	1	1	0	1	1	0	1	1	0	1	0	0	0	0	2	0	0	0	0	0	0
男	是	2002	1	辽宁-营口	1	3	5	1	1	0	(跳过)	1	1	0	非固定性伴（请填写人数）〖1〗	没发生过	0	0	0	1	1	1	1	1	1	0	1	1	0	1	0	0	0	1	1	0	1	0	2	2	2	1	2	2	1	2	2	2	1
男	是	1996	1	辽宁-大连	1	1	5	2	2	0	(跳过)	1	1	0	固定性伴（请填写人数）〖1〗	没发生过	0	1	0	1	1	1	1	1	1	0	1	0	1	1	1	1	1	1	1	1	0	1	0	1	0	2	1	1	2	1	1	3	0
[truncated: 14 more columns]
